# Supplementary material for: Multiomic atlas with functional stratification and developmental dynamics of zebrafish cis-regulatory elements
Source: Nat Genet. Author manuscript; Available in PMC 2022 Jul 20. (PMC9279159; doi:10.1038/s41588-022-01089-w)
Supplement: Supplementary Table 1 - 15 [file EMS144747-supplement-Supplementary_Table_1___15.xlsx]

## Sheet: supplementary_table_1
Supplementary Table 1. All the datasets currently annotated in the DCC.
		new data in this paper			data used for analysis in the paper
series_id	series_title	series_status	series_type	series_description	publication	sra_geo_id	biosample_id	biosample_lab	biosample_type	background	anatomical_term	post_fertilization	stage	sequencing_lab	treatment	mutation_description	source	biosample_description	biosample_controlled_by	biosamplereplicate_id	assay_id	assay_type	assay_lab	assay_target	library_prep	assay_description	appliedassay_id	appliedassay_controlled_by	technicalreplicate_id	sequencing_id	platform	instrument	date	paired_end	strand_mode	max_read_length	data_id	file_type	primary_file_url	primary_file_name	primary_file_size	secondary_file_url	secondary_file_name	secondary_file_size	sha1	is_public
DCD000519SR	DANIO-CODE Prim-5 HiC	complete upload	Survey	Zebrafish, a popular model for embryonic development and diseases, has so far lacked a systematic functional annotation programme akin to those in other animal models. To address this, we formed the international DANIO-CODE consortium and created the first central repository to store and process zebrafish functional genomic data. Our Data Coordination Center (https://danio-code.zfin.org) combines…	NA	PRJNA824720	DCD007503BS	Vaquerizas Lab	whole organism	WT	early embryonic cell	1d	Prim-5	Vaquerizas Lab	NA	NA	NA	NA	no value	DCD014938BR	Hi-C_Vaquerizas_Lab_0001AS	Hi-C	Vaquerizas Lab	NA	no value	Low input somatic cells in situ Hi-C library	DCD003505AA	no value	DCD004037TR	DCD003883SQ	Illumina	HiSeq 3000	2000-01-01	paired end	unstranded	75	DCD019790DT	FASTQ	https://danio-code.zfin.org/files/annotated_files/Hi-C/DCD007503BS/Hi-C_Vaquerizas_Lab_0001AS.DCD003883SQ.USERdanio-user.R1.fastq.gz	Hi-C_Vaquerizas_Lab_0001AS.DCD003883SQ.USERdanio-user.R1.fastq.gz	12474576179	https://danio-code.zfin.org/files/annotated_files/Hi-C/DCD007503BS/Hi-C_Vaquerizas_Lab_0001AS.DCD003883SQ.USERdanio-user.R2.fastq.gz	Hi-C_Vaquerizas_Lab_0001AS.DCD003883SQ.USERdanio-user.R2.fastq.gz	12829092863	da55818b22803eba6afe21ca867d52b4b2a4dede	TRUE
DCD000519SR	DANIO-CODE Prim-5 HiC	complete upload	Survey	Zebrafish, a popular model for embryonic development and diseases, has so far lacked a systematic functional annotation programme akin to those in other animal models. To address this, we formed the international DANIO-CODE consortium and created the first central repository to store and process zebrafish functional genomic data. Our Data Coordination Center (https://danio-code.zfin.org) combines…	NA	PRJNA824720	DCD007503BS	Vaquerizas Lab	whole organism	WT	early embryonic cell	1d	Prim-5	Vaquerizas Lab	NA	NA	NA	NA	no value	DCD014937BR	Hi-C_Vaquerizas_Lab_0001AS	Hi-C	Vaquerizas Lab	NA	no value	Low input somatic cells in situ Hi-C library	DCD003506AA	no value	DCD004038TR	DCD003884SQ	Illumina	HiSeq 3000	2000-01-01	paired end	unstranded	75	DCD019791DT	FASTQ	https://danio-code.zfin.org/files/annotated_files/Hi-C/DCD007503BS/Hi-C_Vaquerizas_Lab_0001AS.DCD003884SQ.USERdanio-user.R1.fastq.gz	Hi-C_Vaquerizas_Lab_0001AS.DCD003884SQ.USERdanio-user.R1.fastq.gz	13588407174	https://danio-code.zfin.org/files/annotated_files/Hi-C/DCD007503BS/Hi-C_Vaquerizas_Lab_0001AS.DCD003884SQ.USERdanio-user.R2.fastq.gz	Hi-C_Vaquerizas_Lab_0001AS.DCD003884SQ.USERdanio-user.R2.fastq.gz	13972053327	e9b051a814b9f2fcca35ed966729ffa6643f8ff7	TRUE
DCD000518SR	DANIO-CODE Gap-filling data	complete upload	Survey	Zebrafish is not only a popular model for embryonic development but it is increasingly used to successfully model human disease, to screen therapeutic effects and the toxicity of drugs. Zebrafish genome is the third most complete vertebrates. Functional annotation of this genome is essential to realise the power of this model organism in diverse areas of biomedical research. DANIO-CODE internatio…	NA	PRJNA821001	DCD007502BS	Mueller lab	whole organism	WT	early embryonic cell	2d	Long-pec	Mueller lab	NA	NA	NA	NA	no value	DCD014931BR	ChIP-seq_Mueller_lab_H3K27me3_0004AS	ChIP-seq	Mueller lab	H3K27me3	no value	GapFilling_ChIP	DCD003483AA	DCD003480AA	DCD004022TR	DCD003839SQ	Illumina	HiSeq 2500	2021-07-26	paired end	unstranded	75	DCD019747DT	FASTQ	https://danio-code.zfin.org/files/annotated_files/ChIP-seq/DCD007502BS/ChIP-seq_Mueller_lab_H3K27me3_0004AS.DCD003839SQ.USERdanio-user.R1.fastq.gz	ChIP-seq_Mueller_lab_H3K27me3_0004AS.DCD003839SQ.USERdanio-user.R1.fastq.gz	2491093604	https://danio-code.zfin.org/files/annotated_files/ChIP-seq/DCD007502BS/ChIP-seq_Mueller_lab_H3K27me3_0004AS.DCD003839SQ.USERdanio-user.R2.fastq.gz	ChIP-seq_Mueller_lab_H3K27me3_0004AS.DCD003839SQ.USERdanio-user.R2.fastq.gz	2514103152	634ba66f1f6e60f1dc8831564aec382795054c08	TRUE
DCD000518SR	DANIO-CODE Gap-filling data	complete upload	Survey	Zebrafish is not only a popular model for embryonic development but it is increasingly used to successfully model human disease, to screen therapeutic effects and the toxicity of drugs. Zebrafish genome is the third most complete vertebrates. Functional annotation of this genome is essential to realise the power of this model organism in diverse areas of biomedical research. DANIO-CODE internatio…	NA	PRJNA821001	DCD007502BS	Mueller lab	whole organism	WT	early embryonic cell	2d	Long-pec	Mueller lab	NA	NA	NA	NA	no value	DCD014925BR	ChIP-seq_Mueller_lab_H3K4me3_0004AS	ChIP-seq	Mueller lab	H3K4me3	no value	GapFilling_ChIP	DCD003486AA	DCD003485AA	DCD004017TR	DCD003820SQ	Illumina	HiSeq 3000	2021-07-26	paired end	unstranded	75	DCD019763DT	FASTQ	https://danio-code.zfin.org/files/annotated_files/ChIP-seq/DCD007502BS/ChIP-seq_Mueller_lab_H3K4me3_0004AS.DCD003820SQ.USERdanio-user.R1.fastq.gz	ChIP-seq_Mueller_lab_H3K4me3_0004AS.DCD003820SQ.USERdanio-user.R1.fastq.gz	459235452	https://danio-code.zfin.org/files/annotated_files/ChIP-seq/DCD007502BS/ChIP-seq_Mueller_lab_H3K4me3_0004AS.DCD003820SQ.USERdanio-user.R2.fastq.gz	ChIP-seq_Mueller_lab_H3K4me3_0004AS.DCD003820SQ.USERdanio-user.R2.fastq.gz	477558918	084e00735fc6a304a3cd5009da4feedae3d1e37d	TRUE
DCD000518SR	DANIO-CODE Gap-filling data	complete upload	Survey	Zebrafish is not only a popular model for embryonic development but it is increasingly used to successfully model human disease, to screen therapeutic effects and the toxicity of drugs. Zebrafish genome is the third most complete vertebrates. Functional annotation of this genome is essential to realise the power of this model organism in diverse areas of biomedical research. DANIO-CODE internatio…	NA	PRJNA821001	DCD007502BS	Mueller lab	whole organism	WT	early embryonic cell	2d	Long-pec	Mueller lab	NA	NA	NA	NA	no value	DCD014925BR	ChIP-seq_Mueller_lab_H3K4me3_0004AS	ChIP-seq	Mueller lab	H3K4me3	no value	GapFilling_ChIP	DCD003486AA	DCD003485AA	DCD004015TR	DCD003861SQ	Illumina	HiSeq 3000	2021-07-26	paired end	unstranded	75	DCD019761DT	FASTQ	https://danio-code.zfin.org/files/annotated_files/ChIP-seq/DCD007502BS/ChIP-seq_Mueller_lab_H3K4me3_0004AS.DCD003861SQ.USERdanio-user.R1.fastq.gz	ChIP-seq_Mueller_lab_H3K4me3_0004AS.DCD003861SQ.USERdanio-user.R1.fastq.gz	465400897	https://danio-code.zfin.org/files/annotated_files/ChIP-seq/DCD007502BS/ChIP-seq_Mueller_lab_H3K4me3_0004AS.DCD003861SQ.USERdanio-user.R2.fastq.gz	ChIP-seq_Mueller_lab_H3K4me3_0004AS.DCD003861SQ.USERdanio-user.R2.fastq.gz	482563074	fced8aba8f8a17189180796f631f5d01bf6cb30c	TRUE
DCD000518SR	DANIO-CODE Gap-filling data	complete upload	Survey	Zebrafish is not only a popular model for embryonic development but it is increasingly used to successfully model human disease, to screen therapeutic effects and the toxicity of drugs. Zebrafish genome is the third most complete vertebrates. Functional annotation of this genome is essential to realise the power of this model organism in diverse areas of biomedical research. DANIO-CODE internatio…	NA	PRJNA821001	DCD007502BS	Mueller lab	whole organism	WT	early embryonic cell	2d	Long-pec	Mueller lab	NA	NA	NA	NA	no value	DCD014925BR	ChIP-seq_Mueller_lab_H3K4me3_0004AS	ChIP-seq	Mueller lab	H3K4me3	no value	GapFilling_ChIP	DCD003486AA	DCD003485AA	DCD004014TR	DCD003859SQ	Illumina	HiSeq 3000	2021-07-26	paired end	unstranded	75	DCD019762DT	FASTQ	https://danio-code.zfin.org/files/annotated_files/ChIP-seq/DCD007502BS/ChIP-seq_Mueller_lab_H3K4me3_0004AS.DCD003859SQ.USERdanio-user.R1.fastq.gz	ChIP-seq_Mueller_lab_H3K4me3_0004AS.DCD003859SQ.USERdanio-user.R1.fastq.gz	472280903	https://danio-code.zfin.org/files/annotated_files/ChIP-seq/DCD007502BS/ChIP-seq_Mueller_lab_H3K4me3_0004AS.DCD003859SQ.USERdanio-user.R2.fastq.gz	ChIP-seq_Mueller_lab_H3K4me3_0004AS.DCD003859SQ.USERdanio-user.R2.fastq.gz	487597641	60b51d6675edd4c6de806d57c0bb7bc23d138759	TRUE
DCD000518SR	DANIO-CODE Gap-filling data	complete upload	Survey	Zebrafish is not only a popular model for embryonic development but it is increasingly used to successfully model human disease, to screen therapeutic effects and the toxicity of drugs. Zebrafish genome is the third most complete vertebrates. Functional annotation of this genome is essential to realise the power of this model organism in diverse areas of biomedical research. DANIO-CODE internatio…	NA	PRJNA821001	DCD007502BS	Mueller lab	whole organism	WT	early embryonic cell	2d	Long-pec	Mueller lab	NA	NA	NA	NA	no value	DCD014925BR	ChIP-seq_Mueller_lab_H3K4me3_0004AS	ChIP-seq	Mueller lab	H3K4me3	no value	GapFilling_ChIP	DCD003486AA	DCD003485AA	DCD004010TR	DCD003868SQ	Illumina	HiSeq 3000	2021-07-26	paired end	unstranded	75	DCD019764DT	FASTQ	https://danio-code.zfin.org/files/annotated_files/ChIP-seq/DCD007502BS/ChIP-seq_Mueller_lab_H3K4me3_0004AS.DCD003868SQ.USERdanio-user.R1.fastq.gz	ChIP-seq_Mueller_lab_H3K4me3_0004AS.DCD003868SQ.USERdanio-user.R1.fastq.gz	463025706	https://danio-code.zfin.org/files/annotated_files/ChIP-seq/DCD007502BS/ChIP-seq_Mueller_lab_H3K4me3_0004AS.DCD003868SQ.USERdanio-user.R2.fastq.gz	ChIP-seq_Mueller_lab_H3K4me3_0004AS.DCD003868SQ.USERdanio-user.R2.fastq.gz	478693391	17e886adb0e03e96f9af74dd499699ad9cdca8e5	TRUE
DCD000518SR	DANIO-CODE Gap-filling data	complete upload	Survey	Zebrafish is not only a popular model for embryonic development but it is increasingly used to successfully model human disease, to screen therapeutic effects and the toxicity of drugs. Zebrafish genome is the third most complete vertebrates. Functional annotation of this genome is essential to realise the power of this model organism in diverse areas of biomedical research. DANIO-CODE internatio…	NA	PRJNA821001	DCD007502BS	Mueller lab	whole organism	WT	early embryonic cell	2d	Long-pec	Mueller lab	NA	NA	NA	NA	no value	DCD014924BR	ChIP-seq_Mueller_lab_H3K36me3_0001AS	ChIP-seq	Mueller lab	H3K36me3	no value	GapFilling_ChIP	DCD003487AA	DCD003485AA	DCD003997TR	DCD003860SQ	Illumina	HiSeq 3000	2021-07-26	paired end	unstranded	75	DCD019759DT	FASTQ	https://danio-code.zfin.org/files/annotated_files/ChIP-seq/DCD007502BS/ChIP-seq_Mueller_lab_H3K36me3_0001AS.DCD003860SQ.USERdanio-user.R1.fastq.gz	ChIP-seq_Mueller_lab_H3K36me3_0001AS.DCD003860SQ.USERdanio-user.R1.fastq.gz	377548114	https://danio-code.zfin.org/files/annotated_files/ChIP-seq/DCD007502BS/ChIP-seq_Mueller_lab_H3K36me3_0001AS.DCD003860SQ.USERdanio-user.R2.fastq.gz	ChIP-seq_Mueller_lab_H3K36me3_0001AS.DCD003860SQ.USERdanio-user.R2.fastq.gz	392641060	5347bf54ccd68af38c54957df2110296f02eb1e3	TRUE
DCD000518SR	DANIO-CODE Gap-filling data	complete upload	Survey	Zebrafish is not only a popular model for embryonic development but it is increasingly used to successfully model human disease, to screen therapeutic effects and the toxicity of drugs. Zebrafish genome is the third most complete vertebrates. Functional annotation of this genome is essential to realise the power of this model organism in diverse areas of biomedical research. DANIO-CODE internatio…	NA	PRJNA821001	DCD007502BS	Mueller lab	whole organism	WT	early embryonic cell	2d	Long-pec	Mueller lab	NA	NA	NA	NA	no value	DCD014924BR	ChIP-seq_Mueller_lab_H3K36me3_0001AS	ChIP-seq	Mueller lab	H3K36me3	no value	GapFilling_ChIP	DCD003487AA	DCD003485AA	DCD003996TR	DCD003871SQ	Illumina	HiSeq 3000	2021-07-26	paired end	unstranded	75	DCD019760DT	FASTQ	https://danio-code.zfin.org/files/annotated_files/ChIP-seq/DCD007502BS/ChIP-seq_Mueller_lab_H3K36me3_0001AS.DCD003871SQ.USERdanio-user.R1.fastq.gz	ChIP-seq_Mueller_lab_H3K36me3_0001AS.DCD003871SQ.USERdanio-user.R1.fastq.gz	379509685	https://danio-code.zfin.org/files/annotated_files/ChIP-seq/DCD007502BS/ChIP-seq_Mueller_lab_H3K36me3_0001AS.DCD003871SQ.USERdanio-user.R2.fastq.gz	ChIP-seq_Mueller_lab_H3K36me3_0001AS.DCD003871SQ.USERdanio-user.R2.fastq.gz	392930365	7dd9ea369c6f3ff8d705ad6aed0ab24d9b91c757	TRUE
DCD000518SR	DANIO-CODE Gap-filling data	complete upload	Survey	Zebrafish is not only a popular model for embryonic development but it is increasingly used to successfully model human disease, to screen therapeutic effects and the toxicity of drugs. Zebrafish genome is the third most complete vertebrates. Functional annotation of this genome is essential to realise the power of this model organism in diverse areas of biomedical research. DANIO-CODE internatio…	NA	PRJNA821001	DCD007502BS	Mueller lab	whole organism	WT	early embryonic cell	2d	Long-pec	Mueller lab	NA	NA	NA	NA	no value	DCD014924BR	ChIP-seq_Mueller_lab_H3K36me3_0001AS	ChIP-seq	Mueller lab	H3K36me3	no value	GapFilling_ChIP	DCD003487AA	DCD003485AA	DCD003995TR	DCD003848SQ	Illumina	HiSeq 3000	2021-07-26	paired end	unstranded	75	DCD019757DT	FASTQ	https://danio-code.zfin.org/files/annotated_files/ChIP-seq/DCD007502BS/ChIP-seq_Mueller_lab_H3K36me3_0001AS.DCD003848SQ.USERdanio-user.R1.fastq.gz	ChIP-seq_Mueller_lab_H3K36me3_0001AS.DCD003848SQ.USERdanio-user.R1.fastq.gz	382738796	https://danio-code.zfin.org/files/annotated_files/ChIP-seq/DCD007502BS/ChIP-seq_Mueller_lab_H3K36me3_0001AS.DCD003848SQ.USERdanio-user.R2.fastq.gz	ChIP-seq_Mueller_lab_H3K36me3_0001AS.DCD003848SQ.USERdanio-user.R2.fastq.gz	397031665	c3f4e2e5b6430e05decc47a67fb4bd059122b5c8	TRUE
DCD000518SR	DANIO-CODE Gap-filling data	complete upload	Survey	Zebrafish is not only a popular model for embryonic development but it is increasingly used to successfully model human disease, to screen therapeutic effects and the toxicity of drugs. Zebrafish genome is the third most complete vertebrates. Functional annotation of this genome is essential to realise the power of this model organism in diverse areas of biomedical research. DANIO-CODE internatio…	NA	PRJNA821001	DCD007502BS	Mueller lab	whole organism	WT	early embryonic cell	2d	Long-pec	Mueller lab	NA	NA	NA	NA	no value	DCD014924BR	ChIP-seq_Mueller_lab_H3K36me3_0001AS	ChIP-seq	Mueller lab	H3K36me3	no value	GapFilling_ChIP	DCD003487AA	DCD003485AA	DCD003994TR	DCD003835SQ	Illumina	HiSeq 3000	2021-07-26	paired end	unstranded	75	DCD019758DT	FASTQ	https://danio-code.zfin.org/files/annotated_files/ChIP-seq/DCD007502BS/ChIP-seq_Mueller_lab_H3K36me3_0001AS.DCD003835SQ.USERdanio-user.R1.fastq.gz	ChIP-seq_Mueller_lab_H3K36me3_0001AS.DCD003835SQ.USERdanio-user.R1.fastq.gz	387230509	https://danio-code.zfin.org/files/annotated_files/ChIP-seq/DCD007502BS/ChIP-seq_Mueller_lab_H3K36me3_0001AS.DCD003835SQ.USERdanio-user.R2.fastq.gz	ChIP-seq_Mueller_lab_H3K36me3_0001AS.DCD003835SQ.USERdanio-user.R2.fastq.gz	400380226	330ac7d3074c12ab2f7fbd83aaf04218e4766131	TRUE
DCD000518SR	DANIO-CODE Gap-filling data	complete upload	Survey	Zebrafish is not only a popular model for embryonic development but it is increasingly used to successfully model human disease, to screen therapeutic effects and the toxicity of drugs. Zebrafish genome is the third most complete vertebrates. Functional annotation of this genome is essential to realise the power of this model organism in diverse areas of biomedical research. DANIO-CODE internatio…	NA	PRJNA821001	DCD007502BS	Mueller lab	whole organism	WT	early embryonic cell	2d	Long-pec	Mueller lab	NA	NA	NA	NA	no value	DCD014923BR	ChIP-seq_Mueller_lab_H2AZ_0003AS	ChIP-seq	Mueller lab	H2AZ	no value	GapFilling_ChIP	DCD003492AA	DCD003484AA	DCD003974TR	DCD003874SQ	Illumina	HiSeq 3000	2021-07-26	paired end	unstranded	75	DCD019782DT	FASTQ	https://danio-code.zfin.org/files/annotated_files/ChIP-seq/DCD007502BS/ChIP-seq_Mueller_lab_H2AZ_0003AS.DCD003874SQ.USERdanio-user.R1.fastq.gz	ChIP-seq_Mueller_lab_H2AZ_0003AS.DCD003874SQ.USERdanio-user.R1.fastq.gz	182588711	https://danio-code.zfin.org/files/annotated_files/ChIP-seq/DCD007502BS/ChIP-seq_Mueller_lab_H2AZ_0003AS.DCD003874SQ.USERdanio-user.R2.fastq.gz	ChIP-seq_Mueller_lab_H2AZ_0003AS.DCD003874SQ.USERdanio-user.R2.fastq.gz	189886571	e6703ebc73d6f2a3407656846503de9387b65a9b	TRUE
DCD000518SR	DANIO-CODE Gap-filling data	complete upload	Survey	Zebrafish is not only a popular model for embryonic development but it is increasingly used to successfully model human disease, to screen therapeutic effects and the toxicity of drugs. Zebrafish genome is the third most complete vertebrates. Functional annotation of this genome is essential to realise the power of this model organism in diverse areas of biomedical research. DANIO-CODE internatio…	NA	PRJNA821001	DCD007502BS	Mueller lab	whole organism	WT	early embryonic cell	2d	Long-pec	Mueller lab	NA	NA	NA	NA	no value	DCD014923BR	ChIP-seq_Mueller_lab_H2AZ_0003AS	ChIP-seq	Mueller lab	H2AZ	no value	GapFilling_ChIP	DCD003492AA	DCD003484AA	DCD003972TR	DCD003823SQ	Illumina	HiSeq 3000	2021-07-26	paired end	unstranded	75	DCD019785DT	FASTQ	https://danio-code.zfin.org/files/annotated_files/ChIP-seq/DCD007502BS/ChIP-seq_Mueller_lab_H2AZ_0003AS.DCD003823SQ.USERdanio-user.R1.fastq.gz	ChIP-seq_Mueller_lab_H2AZ_0003AS.DCD003823SQ.USERdanio-user.R1.fastq.gz	180993673	https://danio-code.zfin.org/files/annotated_files/ChIP-seq/DCD007502BS/ChIP-seq_Mueller_lab_H2AZ_0003AS.DCD003823SQ.USERdanio-user.R2.fastq.gz	ChIP-seq_Mueller_lab_H2AZ_0003AS.DCD003823SQ.USERdanio-user.R2.fastq.gz	187701291	b3d2afbdfdd79b61872a8f8b3b494878ace23b31	TRUE
DCD000518SR	DANIO-CODE Gap-filling data	complete upload	Survey	Zebrafish is not only a popular model for embryonic development but it is increasingly used to successfully model human disease, to screen therapeutic effects and the toxicity of drugs. Zebrafish genome is the third most complete vertebrates. Functional annotation of this genome is essential to realise the power of this model organism in diverse areas of biomedical research. DANIO-CODE internatio…	NA	PRJNA821001	DCD007502BS	Mueller lab	whole organism	WT	early embryonic cell	2d	Long-pec	Mueller lab	NA	NA	NA	NA	no value	DCD014923BR	ChIP-seq_Mueller_lab_H2AZ_0003AS	ChIP-seq	Mueller lab	H2AZ	no value	GapFilling_ChIP	DCD003492AA	DCD003484AA	DCD003971TR	DCD003832SQ	Illumina	HiSeq 3000	2021-07-26	paired end	unstranded	75	DCD019784DT	FASTQ	https://danio-code.zfin.org/files/annotated_files/ChIP-seq/DCD007502BS/ChIP-seq_Mueller_lab_H2AZ_0003AS.DCD003832SQ.USERdanio-user.R1.fastq.gz	ChIP-seq_Mueller_lab_H2AZ_0003AS.DCD003832SQ.USERdanio-user.R1.fastq.gz	180649188	https://danio-code.zfin.org/files/annotated_files/ChIP-seq/DCD007502BS/ChIP-seq_Mueller_lab_H2AZ_0003AS.DCD003832SQ.USERdanio-user.R2.fastq.gz	ChIP-seq_Mueller_lab_H2AZ_0003AS.DCD003832SQ.USERdanio-user.R2.fastq.gz	188393073	b13c97db14a050efd9e5e774245138392b0db324	TRUE
DCD000518SR	DANIO-CODE Gap-filling data	complete upload	Survey	Zebrafish is not only a popular model for embryonic development but it is increasingly used to successfully model human disease, to screen therapeutic effects and the toxicity of drugs. Zebrafish genome is the third most complete vertebrates. Functional annotation of this genome is essential to realise the power of this model organism in diverse areas of biomedical research. DANIO-CODE internatio…	NA	PRJNA821001	DCD007502BS	Mueller lab	whole organism	WT	early embryonic cell	2d	Long-pec	Mueller lab	NA	NA	NA	NA	no value	DCD014923BR	ChIP-seq_Mueller_lab_H2AZ_0003AS	ChIP-seq	Mueller lab	H2AZ	no value	GapFilling_ChIP	DCD003492AA	DCD003484AA	DCD003970TR	DCD003857SQ	Illumina	HiSeq 3000	2021-07-26	paired end	unstranded	75	DCD019783DT	FASTQ	https://danio-code.zfin.org/files/annotated_files/ChIP-seq/DCD007502BS/ChIP-seq_Mueller_lab_H2AZ_0003AS.DCD003857SQ.USERdanio-user.R1.fastq.gz	ChIP-seq_Mueller_lab_H2AZ_0003AS.DCD003857SQ.USERdanio-user.R1.fastq.gz	184942387	https://danio-code.zfin.org/files/annotated_files/ChIP-seq/DCD007502BS/ChIP-seq_Mueller_lab_H2AZ_0003AS.DCD003857SQ.USERdanio-user.R2.fastq.gz	ChIP-seq_Mueller_lab_H2AZ_0003AS.DCD003857SQ.USERdanio-user.R2.fastq.gz	191530504	909530e73feaff167a1eff56fb6543770388a5d6	TRUE
DCD000518SR	DANIO-CODE Gap-filling data	complete upload	Survey	Zebrafish is not only a popular model for embryonic development but it is increasingly used to successfully model human disease, to screen therapeutic effects and the toxicity of drugs. Zebrafish genome is the third most complete vertebrates. Functional annotation of this genome is essential to realise the power of this model organism in diverse areas of biomedical research. DANIO-CODE internatio…	NA	PRJNA821001	DCD007502BS	Mueller lab	whole organism	WT	early embryonic cell	2d	Long-pec	Mueller lab	NA	NA	NA	NA	no value	DCD014922BR	ChIP-seq_Mueller_lab_Pol II_0001AS	ChIP-seq	Mueller lab	Pol II	no value	GapFilling_ChIP	DCD003493AA	DCD003485AA	DCD004019TR	DCD003853SQ	Illumina	HiSeq 3000	2021-07-26	paired end	unstranded	75	DCD019779DT	FASTQ	https://danio-code.zfin.org/files/annotated_files/ChIP-seq/DCD007502BS/ChIP-seq_Mueller_lab_Pol_II_0001AS.DCD003853SQ.USERdanio-user.R1.fastq.gz	ChIP-seq_Mueller_lab_Pol_II_0001AS.DCD003853SQ.USERdanio-user.R1.fastq.gz	176085776	https://danio-code.zfin.org/files/annotated_files/ChIP-seq/DCD007502BS/ChIP-seq_Mueller_lab_Pol_II_0001AS.DCD003853SQ.USERdanio-user.R2.fastq.gz	ChIP-seq_Mueller_lab_Pol_II_0001AS.DCD003853SQ.USERdanio-user.R2.fastq.gz	189217303	1271daf5a4ddcf7ada7ab1bccd3a2f97981deeab	TRUE
DCD000518SR	DANIO-CODE Gap-filling data	complete upload	Survey	Zebrafish is not only a popular model for embryonic development but it is increasingly used to successfully model human disease, to screen therapeutic effects and the toxicity of drugs. Zebrafish genome is the third most complete vertebrates. Functional annotation of this genome is essential to realise the power of this model organism in diverse areas of biomedical research. DANIO-CODE internatio…	NA	PRJNA821001	DCD007502BS	Mueller lab	whole organism	WT	early embryonic cell	2d	Long-pec	Mueller lab	NA	NA	NA	NA	no value	DCD014922BR	ChIP-seq_Mueller_lab_Pol II_0001AS	ChIP-seq	Mueller lab	Pol II	no value	GapFilling_ChIP	DCD003493AA	DCD003485AA	DCD004018TR	DCD003813SQ	Illumina	HiSeq 3000	2021-07-26	paired end	unstranded	75	DCD019780DT	FASTQ	https://danio-code.zfin.org/files/annotated_files/ChIP-seq/DCD007502BS/ChIP-seq_Mueller_lab_Pol_II_0001AS.DCD003813SQ.USERdanio-user.R1.fastq.gz	ChIP-seq_Mueller_lab_Pol_II_0001AS.DCD003813SQ.USERdanio-user.R1.fastq.gz	171267061	https://danio-code.zfin.org/files/annotated_files/ChIP-seq/DCD007502BS/ChIP-seq_Mueller_lab_Pol_II_0001AS.DCD003813SQ.USERdanio-user.R2.fastq.gz	ChIP-seq_Mueller_lab_Pol_II_0001AS.DCD003813SQ.USERdanio-user.R2.fastq.gz	185579239	9764d4b00aa36480ffbaf72b56632efd3e745a0c	TRUE
DCD000518SR	DANIO-CODE Gap-filling data	complete upload	Survey	Zebrafish is not only a popular model for embryonic development but it is increasingly used to successfully model human disease, to screen therapeutic effects and the toxicity of drugs. Zebrafish genome is the third most complete vertebrates. Functional annotation of this genome is essential to realise the power of this model organism in diverse areas of biomedical research. DANIO-CODE internatio…	NA	PRJNA821001	DCD007502BS	Mueller lab	whole organism	WT	early embryonic cell	2d	Long-pec	Mueller lab	NA	NA	NA	NA	no value	DCD014922BR	ChIP-seq_Mueller_lab_Pol II_0001AS	ChIP-seq	Mueller lab	Pol II	no value	GapFilling_ChIP	DCD003493AA	DCD003485AA	DCD004016TR	DCD003864SQ	Illumina	HiSeq 3000	2021-07-26	paired end	unstranded	75	DCD019778DT	FASTQ	https://danio-code.zfin.org/files/annotated_files/ChIP-seq/DCD007502BS/ChIP-seq_Mueller_lab_Pol_II_0001AS.DCD003864SQ.USERdanio-user.R1.fastq.gz	ChIP-seq_Mueller_lab_Pol_II_0001AS.DCD003864SQ.USERdanio-user.R1.fastq.gz	172750134	https://danio-code.zfin.org/files/annotated_files/ChIP-seq/DCD007502BS/ChIP-seq_Mueller_lab_Pol_II_0001AS.DCD003864SQ.USERdanio-user.R2.fastq.gz	ChIP-seq_Mueller_lab_Pol_II_0001AS.DCD003864SQ.USERdanio-user.R2.fastq.gz	186260265	69f3e5dc66c4816691d6bf1caf7e2fc327f2b0cf	TRUE
DCD000518SR	DANIO-CODE Gap-filling data	complete upload	Survey	Zebrafish is not only a popular model for embryonic development but it is increasingly used to successfully model human disease, to screen therapeutic effects and the toxicity of drugs. Zebrafish genome is the third most complete vertebrates. Functional annotation of this genome is essential to realise the power of this model organism in diverse areas of biomedical research. DANIO-CODE internatio…	NA	PRJNA821001	DCD007502BS	Mueller lab	whole organism	WT	early embryonic cell	2d	Long-pec	Mueller lab	NA	NA	NA	NA	no value	DCD014922BR	ChIP-seq_Mueller_lab_Pol II_0001AS	ChIP-seq	Mueller lab	Pol II	no value	GapFilling_ChIP	DCD003493AA	DCD003485AA	DCD003969TR	DCD003862SQ	Illumina	HiSeq 3000	2021-07-26	paired end	unstranded	75	DCD019781DT	FASTQ	https://danio-code.zfin.org/files/annotated_files/ChIP-seq/DCD007502BS/ChIP-seq_Mueller_lab_Pol_II_0001AS.DCD003862SQ.USERdanio-user.R1.fastq.gz	ChIP-seq_Mueller_lab_Pol_II_0001AS.DCD003862SQ.USERdanio-user.R1.fastq.gz	170947009	https://danio-code.zfin.org/files/annotated_files/ChIP-seq/DCD007502BS/ChIP-seq_Mueller_lab_Pol_II_0001AS.DCD003862SQ.USERdanio-user.R2.fastq.gz	ChIP-seq_Mueller_lab_Pol_II_0001AS.DCD003862SQ.USERdanio-user.R2.fastq.gz	184844228	b50e31e632f5ab36896c1698d00c65923575c961	TRUE
DCD000518SR	DANIO-CODE Gap-filling data	complete upload	Survey	Zebrafish is not only a popular model for embryonic development but it is increasingly used to successfully model human disease, to screen therapeutic effects and the toxicity of drugs. Zebrafish genome is the third most complete vertebrates. Functional annotation of this genome is essential to realise the power of this model organism in diverse areas of biomedical research. DANIO-CODE internatio…	NA	PRJNA821001	DCD007502BS	Mueller lab	whole organism	WT	early embryonic cell	2d	Long-pec	Mueller lab	NA	NA	NA	NA	no value	DCD014921BR	ChIP-seq_Mueller_lab_Pol II_0001AS	ChIP-seq	Mueller lab	Pol II	no value	GapFilling_ChIP	DCD003494AA	DCD003484AA	DCD004026TR	DCD003843SQ	Illumina	HiSeq 3000	2021-07-26	paired end	unstranded	75	DCD019787DT	FASTQ	https://danio-code.zfin.org/files/annotated_files/ChIP-seq/DCD007502BS/ChIP-seq_Mueller_lab_Pol_II_0001AS.DCD003843SQ.USERdanio-user.R1.fastq.gz	ChIP-seq_Mueller_lab_Pol_II_0001AS.DCD003843SQ.USERdanio-user.R1.fastq.gz	419763581	https://danio-code.zfin.org/files/annotated_files/ChIP-seq/DCD007502BS/ChIP-seq_Mueller_lab_Pol_II_0001AS.DCD003843SQ.USERdanio-user.R2.fastq.gz	ChIP-seq_Mueller_lab_Pol_II_0001AS.DCD003843SQ.USERdanio-user.R2.fastq.gz	434975502	cc7bb11bb417737ce76a81ccaf47eae4beba5512	TRUE
DCD000518SR	DANIO-CODE Gap-filling data	complete upload	Survey	Zebrafish is not only a popular model for embryonic development but it is increasingly used to successfully model human disease, to screen therapeutic effects and the toxicity of drugs. Zebrafish genome is the third most complete vertebrates. Functional annotation of this genome is essential to realise the power of this model organism in diverse areas of biomedical research. DANIO-CODE internatio…	NA	PRJNA821001	DCD007502BS	Mueller lab	whole organism	WT	early embryonic cell	2d	Long-pec	Mueller lab	NA	NA	NA	NA	no value	DCD014921BR	ChIP-seq_Mueller_lab_Pol II_0001AS	ChIP-seq	Mueller lab	Pol II	no value	GapFilling_ChIP	DCD003494AA	DCD003484AA	DCD003987TR	DCD003851SQ	Illumina	HiSeq 3000	2021-07-26	paired end	unstranded	75	DCD019788DT	FASTQ	https://danio-code.zfin.org/files/annotated_files/ChIP-seq/DCD007502BS/ChIP-seq_Mueller_lab_Pol_II_0001AS.DCD003851SQ.USERdanio-user.R1.fastq.gz	ChIP-seq_Mueller_lab_Pol_II_0001AS.DCD003851SQ.USERdanio-user.R1.fastq.gz	409826766	https://danio-code.zfin.org/files/annotated_files/ChIP-seq/DCD007502BS/ChIP-seq_Mueller_lab_Pol_II_0001AS.DCD003851SQ.USERdanio-user.R2.fastq.gz	ChIP-seq_Mueller_lab_Pol_II_0001AS.DCD003851SQ.USERdanio-user.R2.fastq.gz	426965437	1991c0616bec2a45119ee5d008a83fe44991419b	TRUE
DCD000518SR	DANIO-CODE Gap-filling data	complete upload	Survey	Zebrafish is not only a popular model for embryonic development but it is increasingly used to successfully model human disease, to screen therapeutic effects and the toxicity of drugs. Zebrafish genome is the third most complete vertebrates. Functional annotation of this genome is essential to realise the power of this model organism in diverse areas of biomedical research. DANIO-CODE internatio…	NA	PRJNA821001	DCD007502BS	Mueller lab	whole organism	WT	early embryonic cell	2d	Long-pec	Mueller lab	NA	NA	NA	NA	no value	DCD014921BR	ChIP-seq_Mueller_lab_Pol II_0001AS	ChIP-seq	Mueller lab	Pol II	no value	GapFilling_ChIP	DCD003494AA	DCD003484AA	DCD003986TR	DCD003872SQ	Illumina	HiSeq 3000	2021-07-26	paired end	unstranded	75	DCD019789DT	FASTQ	https://danio-code.zfin.org/files/annotated_files/ChIP-seq/DCD007502BS/ChIP-seq_Mueller_lab_Pol_II_0001AS.DCD003872SQ.USERdanio-user.R1.fastq.gz	ChIP-seq_Mueller_lab_Pol_II_0001AS.DCD003872SQ.USERdanio-user.R1.fastq.gz	410935089	https://danio-code.zfin.org/files/annotated_files/ChIP-seq/DCD007502BS/ChIP-seq_Mueller_lab_Pol_II_0001AS.DCD003872SQ.USERdanio-user.R2.fastq.gz	ChIP-seq_Mueller_lab_Pol_II_0001AS.DCD003872SQ.USERdanio-user.R2.fastq.gz	426285642	d64f51c28eb96c93aa5f8a862faeceb51caa63fe	TRUE
DCD000518SR	DANIO-CODE Gap-filling data	complete upload	Survey	Zebrafish is not only a popular model for embryonic development but it is increasingly used to successfully model human disease, to screen therapeutic effects and the toxicity of drugs. Zebrafish genome is the third most complete vertebrates. Functional annotation of this genome is essential to realise the power of this model organism in diverse areas of biomedical research. DANIO-CODE internatio…	NA	PRJNA821001	DCD007502BS	Mueller lab	whole organism	WT	early embryonic cell	2d	Long-pec	Mueller lab	NA	NA	NA	NA	no value	DCD014921BR	ChIP-seq_Mueller_lab_Pol II_0001AS	ChIP-seq	Mueller lab	Pol II	no value	GapFilling_ChIP	DCD003494AA	DCD003484AA	DCD003983TR	DCD003847SQ	Illumina	HiSeq 3000	2021-07-26	paired end	unstranded	75	DCD019786DT	FASTQ	https://danio-code.zfin.org/files/annotated_files/ChIP-seq/DCD007502BS/ChIP-seq_Mueller_lab_Pol_II_0001AS.DCD003847SQ.USERdanio-user.R1.fastq.gz	ChIP-seq_Mueller_lab_Pol_II_0001AS.DCD003847SQ.USERdanio-user.R1.fastq.gz	414603657	https://danio-code.zfin.org/files/annotated_files/ChIP-seq/DCD007502BS/ChIP-seq_Mueller_lab_Pol_II_0001AS.DCD003847SQ.USERdanio-user.R2.fastq.gz	ChIP-seq_Mueller_lab_Pol_II_0001AS.DCD003847SQ.USERdanio-user.R2.fastq.gz	430832917	34a8f41b3ad9a2d7d0049332b2b7a09f2347a930	TRUE
DCD000518SR	DANIO-CODE Gap-filling data	complete upload	Survey	Zebrafish is not only a popular model for embryonic development but it is increasingly used to successfully model human disease, to screen therapeutic effects and the toxicity of drugs. Zebrafish genome is the third most complete vertebrates. Functional annotation of this genome is essential to realise the power of this model organism in diverse areas of biomedical research. DANIO-CODE internatio…	NA	PRJNA821001	DCD007502BS	Mueller lab	whole organism	WT	early embryonic cell	2d	Long-pec	Mueller lab	NA	NA	NA	NA	no value	DCD014920BR	ChIP-seq_Mueller_lab_H3K4me3_0004AS	ChIP-seq	Mueller lab	H3K4me3	no value	GapFilling_ChIP	DCD003488AA	DCD003484AA	DCD004013TR	DCD003822SQ	Illumina	HiSeq 3000	2021-07-26	paired end	unstranded	75	DCD019772DT	FASTQ	https://danio-code.zfin.org/files/annotated_files/ChIP-seq/DCD007502BS/ChIP-seq_Mueller_lab_H3K4me3_0004AS.DCD003822SQ.USERdanio-user.R1.fastq.gz	ChIP-seq_Mueller_lab_H3K4me3_0004AS.DCD003822SQ.USERdanio-user.R1.fastq.gz	527329469	https://danio-code.zfin.org/files/annotated_files/ChIP-seq/DCD007502BS/ChIP-seq_Mueller_lab_H3K4me3_0004AS.DCD003822SQ.USERdanio-user.R2.fastq.gz	ChIP-seq_Mueller_lab_H3K4me3_0004AS.DCD003822SQ.USERdanio-user.R2.fastq.gz	548154444	ef06a0d7cd4a0d011c8da0da4d6099824a1acb7b	TRUE
DCD000518SR	DANIO-CODE Gap-filling data	complete upload	Survey	Zebrafish is not only a popular model for embryonic development but it is increasingly used to successfully model human disease, to screen therapeutic effects and the toxicity of drugs. Zebrafish genome is the third most complete vertebrates. Functional annotation of this genome is essential to realise the power of this model organism in diverse areas of biomedical research. DANIO-CODE internatio…	NA	PRJNA821001	DCD007502BS	Mueller lab	whole organism	WT	early embryonic cell	2d	Long-pec	Mueller lab	NA	NA	NA	NA	no value	DCD014920BR	ChIP-seq_Mueller_lab_H3K4me3_0004AS	ChIP-seq	Mueller lab	H3K4me3	no value	GapFilling_ChIP	DCD003488AA	DCD003484AA	DCD004012TR	DCD003844SQ	Illumina	HiSeq 3000	2021-07-26	paired end	unstranded	75	DCD019771DT	FASTQ	https://danio-code.zfin.org/files/annotated_files/ChIP-seq/DCD007502BS/ChIP-seq_Mueller_lab_H3K4me3_0004AS.DCD003844SQ.USERdanio-user.R1.fastq.gz	ChIP-seq_Mueller_lab_H3K4me3_0004AS.DCD003844SQ.USERdanio-user.R1.fastq.gz	523510875	https://danio-code.zfin.org/files/annotated_files/ChIP-seq/DCD007502BS/ChIP-seq_Mueller_lab_H3K4me3_0004AS.DCD003844SQ.USERdanio-user.R2.fastq.gz	ChIP-seq_Mueller_lab_H3K4me3_0004AS.DCD003844SQ.USERdanio-user.R2.fastq.gz	546563661	d40229c5107cb9811372bed7faedddfbda7ae7e3	TRUE
DCD000518SR	DANIO-CODE Gap-filling data	complete upload	Survey	Zebrafish is not only a popular model for embryonic development but it is increasingly used to successfully model human disease, to screen therapeutic effects and the toxicity of drugs. Zebrafish genome is the third most complete vertebrates. Functional annotation of this genome is essential to realise the power of this model organism in diverse areas of biomedical research. DANIO-CODE internatio…	NA	PRJNA821001	DCD007502BS	Mueller lab	whole organism	WT	early embryonic cell	2d	Long-pec	Mueller lab	NA	NA	NA	NA	no value	DCD014920BR	ChIP-seq_Mueller_lab_H3K4me3_0004AS	ChIP-seq	Mueller lab	H3K4me3	no value	GapFilling_ChIP	DCD003488AA	DCD003484AA	DCD003978TR	DCD003850SQ	Illumina	HiSeq 3000	2021-07-26	paired end	unstranded	75	DCD019769DT	FASTQ	https://danio-code.zfin.org/files/annotated_files/ChIP-seq/DCD007502BS/ChIP-seq_Mueller_lab_H3K4me3_0004AS.DCD003850SQ.USERdanio-user.R1.fastq.gz	ChIP-seq_Mueller_lab_H3K4me3_0004AS.DCD003850SQ.USERdanio-user.R1.fastq.gz	530124979	https://danio-code.zfin.org/files/annotated_files/ChIP-seq/DCD007502BS/ChIP-seq_Mueller_lab_H3K4me3_0004AS.DCD003850SQ.USERdanio-user.R2.fastq.gz	ChIP-seq_Mueller_lab_H3K4me3_0004AS.DCD003850SQ.USERdanio-user.R2.fastq.gz	552093835	662b6dd539cca8583df476174896c3f0f1efd93d	TRUE
DCD000518SR	DANIO-CODE Gap-filling data	complete upload	Survey	Zebrafish is not only a popular model for embryonic development but it is increasingly used to successfully model human disease, to screen therapeutic effects and the toxicity of drugs. Zebrafish genome is the third most complete vertebrates. Functional annotation of this genome is essential to realise the power of this model organism in diverse areas of biomedical research. DANIO-CODE internatio…	NA	PRJNA821001	DCD007502BS	Mueller lab	whole organism	WT	early embryonic cell	2d	Long-pec	Mueller lab	NA	NA	NA	NA	no value	DCD014920BR	ChIP-seq_Mueller_lab_H3K4me3_0004AS	ChIP-seq	Mueller lab	H3K4me3	no value	GapFilling_ChIP	DCD003488AA	DCD003484AA	DCD003977TR	DCD003821SQ	Illumina	HiSeq 3000	2021-07-26	paired end	unstranded	75	DCD019770DT	FASTQ	https://danio-code.zfin.org/files/annotated_files/ChIP-seq/DCD007502BS/ChIP-seq_Mueller_lab_H3K4me3_0004AS.DCD003821SQ.USERdanio-user.R1.fastq.gz	ChIP-seq_Mueller_lab_H3K4me3_0004AS.DCD003821SQ.USERdanio-user.R1.fastq.gz	537126117	https://danio-code.zfin.org/files/annotated_files/ChIP-seq/DCD007502BS/ChIP-seq_Mueller_lab_H3K4me3_0004AS.DCD003821SQ.USERdanio-user.R2.fastq.gz	ChIP-seq_Mueller_lab_H3K4me3_0004AS.DCD003821SQ.USERdanio-user.R2.fastq.gz	557684908	083c4e0ab9b0e8edcd31dba78e8b48a97506a8af	TRUE
DCD000518SR	DANIO-CODE Gap-filling data	complete upload	Survey	Zebrafish is not only a popular model for embryonic development but it is increasingly used to successfully model human disease, to screen therapeutic effects and the toxicity of drugs. Zebrafish genome is the third most complete vertebrates. Functional annotation of this genome is essential to realise the power of this model organism in diverse areas of biomedical research. DANIO-CODE internatio…	NA	PRJNA821001	DCD007502BS	Mueller lab	whole organism	WT	early embryonic cell	2d	Long-pec	Mueller lab	NA	NA	NA	NA	no value	DCD014919BR	ChIP-seq_Mueller_lab_H3K36me3_0001AS	ChIP-seq	Mueller lab	H3K36me3	no value	GapFilling_ChIP	DCD003489AA	DCD003484AA	DCD004008TR	DCD003875SQ	Illumina	HiSeq 3000	2021-07-26	paired end	unstranded	75	DCD019766DT	FASTQ	https://danio-code.zfin.org/files/annotated_files/ChIP-seq/DCD007502BS/ChIP-seq_Mueller_lab_H3K36me3_0001AS.DCD003875SQ.USERdanio-user.R1.fastq.gz	ChIP-seq_Mueller_lab_H3K36me3_0001AS.DCD003875SQ.USERdanio-user.R1.fastq.gz	360907116	https://danio-code.zfin.org/files/annotated_files/ChIP-seq/DCD007502BS/ChIP-seq_Mueller_lab_H3K36me3_0001AS.DCD003875SQ.USERdanio-user.R2.fastq.gz	ChIP-seq_Mueller_lab_H3K36me3_0001AS.DCD003875SQ.USERdanio-user.R2.fastq.gz	373334441	71c3e60049da600c5effb4ebcce52d726d8c3f20	TRUE
DCD000518SR	DANIO-CODE Gap-filling data	complete upload	Survey	Zebrafish is not only a popular model for embryonic development but it is increasingly used to successfully model human disease, to screen therapeutic effects and the toxicity of drugs. Zebrafish genome is the third most complete vertebrates. Functional annotation of this genome is essential to realise the power of this model organism in diverse areas of biomedical research. DANIO-CODE internatio…	NA	PRJNA821001	DCD007502BS	Mueller lab	whole organism	WT	early embryonic cell	2d	Long-pec	Mueller lab	NA	NA	NA	NA	no value	DCD014919BR	ChIP-seq_Mueller_lab_H3K36me3_0001AS	ChIP-seq	Mueller lab	H3K36me3	no value	GapFilling_ChIP	DCD003489AA	DCD003484AA	DCD004007TR	DCD003880SQ	Illumina	HiSeq 3000	2021-07-26	paired end	unstranded	75	DCD019765DT	FASTQ	https://danio-code.zfin.org/files/annotated_files/ChIP-seq/DCD007502BS/ChIP-seq_Mueller_lab_H3K36me3_0001AS.DCD003880SQ.USERdanio-user.R1.fastq.gz	ChIP-seq_Mueller_lab_H3K36me3_0001AS.DCD003880SQ.USERdanio-user.R1.fastq.gz	355428606	https://danio-code.zfin.org/files/annotated_files/ChIP-seq/DCD007502BS/ChIP-seq_Mueller_lab_H3K36me3_0001AS.DCD003880SQ.USERdanio-user.R2.fastq.gz	ChIP-seq_Mueller_lab_H3K36me3_0001AS.DCD003880SQ.USERdanio-user.R2.fastq.gz	368647312	6d937fe13a6ce46422978c567b896c9815cac739	TRUE
DCD000518SR	DANIO-CODE Gap-filling data	complete upload	Survey	Zebrafish is not only a popular model for embryonic development but it is increasingly used to successfully model human disease, to screen therapeutic effects and the toxicity of drugs. Zebrafish genome is the third most complete vertebrates. Functional annotation of this genome is essential to realise the power of this model organism in diverse areas of biomedical research. DANIO-CODE internatio…	NA	PRJNA821001	DCD007502BS	Mueller lab	whole organism	WT	early embryonic cell	2d	Long-pec	Mueller lab	NA	NA	NA	NA	no value	DCD014919BR	ChIP-seq_Mueller_lab_H3K36me3_0001AS	ChIP-seq	Mueller lab	H3K36me3	no value	GapFilling_ChIP	DCD003489AA	DCD003484AA	DCD004004TR	DCD003865SQ	Illumina	HiSeq 3000	2021-07-26	paired end	unstranded	75	DCD019768DT	FASTQ	https://danio-code.zfin.org/files/annotated_files/ChIP-seq/DCD007502BS/ChIP-seq_Mueller_lab_H3K36me3_0001AS.DCD003865SQ.USERdanio-user.R1.fastq.gz	ChIP-seq_Mueller_lab_H3K36me3_0001AS.DCD003865SQ.USERdanio-user.R1.fastq.gz	353709508	https://danio-code.zfin.org/files/annotated_files/ChIP-seq/DCD007502BS/ChIP-seq_Mueller_lab_H3K36me3_0001AS.DCD003865SQ.USERdanio-user.R2.fastq.gz	ChIP-seq_Mueller_lab_H3K36me3_0001AS.DCD003865SQ.USERdanio-user.R2.fastq.gz	366382303	fd37c40aa4175855a7ab4d686dbfb7830406d12c	TRUE
DCD000518SR	DANIO-CODE Gap-filling data	complete upload	Survey	Zebrafish is not only a popular model for embryonic development but it is increasingly used to successfully model human disease, to screen therapeutic effects and the toxicity of drugs. Zebrafish genome is the third most complete vertebrates. Functional annotation of this genome is essential to realise the power of this model organism in diverse areas of biomedical research. DANIO-CODE internatio…	NA	PRJNA821001	DCD007502BS	Mueller lab	whole organism	WT	early embryonic cell	2d	Long-pec	Mueller lab	NA	NA	NA	NA	no value	DCD014919BR	ChIP-seq_Mueller_lab_H3K36me3_0001AS	ChIP-seq	Mueller lab	H3K36me3	no value	GapFilling_ChIP	DCD003489AA	DCD003484AA	DCD004003TR	DCD003869SQ	Illumina	HiSeq 3000	2021-07-26	paired end	unstranded	75	DCD019767DT	FASTQ	https://danio-code.zfin.org/files/annotated_files/ChIP-seq/DCD007502BS/ChIP-seq_Mueller_lab_H3K36me3_0001AS.DCD003869SQ.USERdanio-user.R1.fastq.gz	ChIP-seq_Mueller_lab_H3K36me3_0001AS.DCD003869SQ.USERdanio-user.R1.fastq.gz	350666390	https://danio-code.zfin.org/files/annotated_files/ChIP-seq/DCD007502BS/ChIP-seq_Mueller_lab_H3K36me3_0001AS.DCD003869SQ.USERdanio-user.R2.fastq.gz	ChIP-seq_Mueller_lab_H3K36me3_0001AS.DCD003869SQ.USERdanio-user.R2.fastq.gz	364623424	804ce941142578b27fce28f155ac5768226afc34	TRUE
DCD000518SR	DANIO-CODE Gap-filling data	complete upload	Survey	Zebrafish is not only a popular model for embryonic development but it is increasingly used to successfully model human disease, to screen therapeutic effects and the toxicity of drugs. Zebrafish genome is the third most complete vertebrates. Functional annotation of this genome is essential to realise the power of this model organism in diverse areas of biomedical research. DANIO-CODE internatio…	NA	PRJNA821001	DCD007502BS	Mueller lab	whole organism	WT	early embryonic cell	2d	Long-pec	Mueller lab	NA	NA	NA	NA	no value	DCD014918BR	ChIP-seq_Mueller_lab_H2AZ_0003AS	ChIP-seq	Mueller lab	H2AZ	no value	GapFilling_ChIP	DCD003490AA	DCD003485AA	DCD004030TR	DCD003863SQ	Illumina	HiSeq 3000	2021-07-26	paired end	unstranded	75	DCD019777DT	FASTQ	https://danio-code.zfin.org/files/annotated_files/ChIP-seq/DCD007502BS/ChIP-seq_Mueller_lab_H2AZ_0003AS.DCD003863SQ.USERdanio-user.R1.fastq.gz	ChIP-seq_Mueller_lab_H2AZ_0003AS.DCD003863SQ.USERdanio-user.R1.fastq.gz	350263223	https://danio-code.zfin.org/files/annotated_files/ChIP-seq/DCD007502BS/ChIP-seq_Mueller_lab_H2AZ_0003AS.DCD003863SQ.USERdanio-user.R2.fastq.gz	ChIP-seq_Mueller_lab_H2AZ_0003AS.DCD003863SQ.USERdanio-user.R2.fastq.gz	363617495	c02ab74cf1add18f8b780642fbc90e3d6cc79c39	TRUE
DCD000518SR	DANIO-CODE Gap-filling data	complete upload	Survey	Zebrafish is not only a popular model for embryonic development but it is increasingly used to successfully model human disease, to screen therapeutic effects and the toxicity of drugs. Zebrafish genome is the third most complete vertebrates. Functional annotation of this genome is essential to realise the power of this model organism in diverse areas of biomedical research. DANIO-CODE internatio…	NA	PRJNA821001	DCD007502BS	Mueller lab	whole organism	WT	early embryonic cell	2d	Long-pec	Mueller lab	NA	NA	NA	NA	no value	DCD014918BR	ChIP-seq_Mueller_lab_H2AZ_0003AS	ChIP-seq	Mueller lab	H2AZ	no value	GapFilling_ChIP	DCD003490AA	DCD003485AA	DCD004029TR	DCD003877SQ	Illumina	HiSeq 3000	2021-07-26	paired end	unstranded	75	DCD019776DT	FASTQ	https://danio-code.zfin.org/files/annotated_files/ChIP-seq/DCD007502BS/ChIP-seq_Mueller_lab_H2AZ_0003AS.DCD003877SQ.USERdanio-user.R1.fastq.gz	ChIP-seq_Mueller_lab_H2AZ_0003AS.DCD003877SQ.USERdanio-user.R1.fastq.gz	348868700	https://danio-code.zfin.org/files/annotated_files/ChIP-seq/DCD007502BS/ChIP-seq_Mueller_lab_H2AZ_0003AS.DCD003877SQ.USERdanio-user.R2.fastq.gz	ChIP-seq_Mueller_lab_H2AZ_0003AS.DCD003877SQ.USERdanio-user.R2.fastq.gz	364278616	e26d6707c9d9ce4df90314a3fefff952a2aab708	TRUE
DCD000518SR	DANIO-CODE Gap-filling data	complete upload	Survey	Zebrafish is not only a popular model for embryonic development but it is increasingly used to successfully model human disease, to screen therapeutic effects and the toxicity of drugs. Zebrafish genome is the third most complete vertebrates. Functional annotation of this genome is essential to realise the power of this model organism in diverse areas of biomedical research. DANIO-CODE internatio…	NA	PRJNA821001	DCD007502BS	Mueller lab	whole organism	WT	early embryonic cell	2d	Long-pec	Mueller lab	NA	NA	NA	NA	no value	DCD014918BR	ChIP-seq_Mueller_lab_H2AZ_0003AS	ChIP-seq	Mueller lab	H2AZ	no value	GapFilling_ChIP	DCD003490AA	DCD003485AA	DCD004028TR	DCD003836SQ	Illumina	HiSeq 3000	2021-07-26	paired end	unstranded	75	DCD019775DT	FASTQ	https://danio-code.zfin.org/files/annotated_files/ChIP-seq/DCD007502BS/ChIP-seq_Mueller_lab_H2AZ_0003AS.DCD003836SQ.USERdanio-user.R1.fastq.gz	ChIP-seq_Mueller_lab_H2AZ_0003AS.DCD003836SQ.USERdanio-user.R1.fastq.gz	358053181	https://danio-code.zfin.org/files/annotated_files/ChIP-seq/DCD007502BS/ChIP-seq_Mueller_lab_H2AZ_0003AS.DCD003836SQ.USERdanio-user.R2.fastq.gz	ChIP-seq_Mueller_lab_H2AZ_0003AS.DCD003836SQ.USERdanio-user.R2.fastq.gz	371257932	4100f9956a9578568ee44620a02c7fe506bd6f2c	TRUE
DCD000518SR	DANIO-CODE Gap-filling data	complete upload	Survey	Zebrafish is not only a popular model for embryonic development but it is increasingly used to successfully model human disease, to screen therapeutic effects and the toxicity of drugs. Zebrafish genome is the third most complete vertebrates. Functional annotation of this genome is essential to realise the power of this model organism in diverse areas of biomedical research. DANIO-CODE internatio…	NA	PRJNA821001	DCD007502BS	Mueller lab	whole organism	WT	early embryonic cell	2d	Long-pec	Mueller lab	NA	NA	NA	NA	no value	DCD014918BR	ChIP-seq_Mueller_lab_H2AZ_0003AS	ChIP-seq	Mueller lab	H2AZ	no value	GapFilling_ChIP	DCD003490AA	DCD003485AA	DCD004027TR	DCD003882SQ	Illumina	HiSeq 3000	2021-07-26	paired end	unstranded	75	DCD019774DT	FASTQ	https://danio-code.zfin.org/files/annotated_files/ChIP-seq/DCD007502BS/ChIP-seq_Mueller_lab_H2AZ_0003AS.DCD003882SQ.USERdanio-user.R1.fastq.gz	ChIP-seq_Mueller_lab_H2AZ_0003AS.DCD003882SQ.USERdanio-user.R1.fastq.gz	353217586	https://danio-code.zfin.org/files/annotated_files/ChIP-seq/DCD007502BS/ChIP-seq_Mueller_lab_H2AZ_0003AS.DCD003882SQ.USERdanio-user.R2.fastq.gz	ChIP-seq_Mueller_lab_H2AZ_0003AS.DCD003882SQ.USERdanio-user.R2.fastq.gz	367840834	0730151e89aa1950dfcbece0c44c1bb306ec16b1	TRUE
DCD000518SR	DANIO-CODE Gap-filling data	complete upload	Survey	Zebrafish is not only a popular model for embryonic development but it is increasingly used to successfully model human disease, to screen therapeutic effects and the toxicity of drugs. Zebrafish genome is the third most complete vertebrates. Functional annotation of this genome is essential to realise the power of this model organism in diverse areas of biomedical research. DANIO-CODE internatio…	NA	PRJNA821001	DCD007502BS	Mueller lab	whole organism	WT	early embryonic cell	2d	Long-pec	Mueller lab	NA	NA	NA	NA	no value	DCD014917BR	ChIP-seq_Mueller_lab_H3K27ac_0001AS	ChIP-seq	Mueller lab	H3K27ac	no value	GapFilling_ChIP	DCD003491AA	DCD003480AA	DCD003988TR	DCD003837SQ	Illumina	HiSeq 2500	2021-07-26	paired end	unstranded	75	DCD019773DT	FASTQ	https://danio-code.zfin.org/files/annotated_files/ChIP-seq/DCD007502BS/ChIP-seq_Mueller_lab_H3K27ac_0001AS.DCD003837SQ.USERdanio-user.R1.fastq.gz	ChIP-seq_Mueller_lab_H3K27ac_0001AS.DCD003837SQ.USERdanio-user.R1.fastq.gz	2696515362	https://danio-code.zfin.org/files/annotated_files/ChIP-seq/DCD007502BS/ChIP-seq_Mueller_lab_H3K27ac_0001AS.DCD003837SQ.USERdanio-user.R2.fastq.gz	ChIP-seq_Mueller_lab_H3K27ac_0001AS.DCD003837SQ.USERdanio-user.R2.fastq.gz	2715587451	42d80d6406b53b407fa32dc685822c52ecc7e651	TRUE
DCD000518SR	DANIO-CODE Gap-filling data	complete upload	Survey	Zebrafish is not only a popular model for embryonic development but it is increasingly used to successfully model human disease, to screen therapeutic effects and the toxicity of drugs. Zebrafish genome is the third most complete vertebrates. Functional annotation of this genome is essential to realise the power of this model organism in diverse areas of biomedical research. DANIO-CODE internatio…	NA	PRJNA821001	DCD007502BS	Mueller lab	whole organism	WT	early embryonic cell	2d	Long-pec	Mueller lab	NA	NA	NA	NA	no value	DCD014915BR	ChIP-seq_Mueller_lab_Input_0001AS	ChIP-seq	Mueller lab	Input	no value	GapFilling_ChIP	DCD003480AA	no value	DCD004020TR	DCD003827SQ	Illumina	HiSeq 2500	2021-07-26	paired end	unstranded	75	DCD019746DT	FASTQ	https://danio-code.zfin.org/files/annotated_files/ChIP-seq/DCD007502BS/ChIP-seq_Mueller_lab_Input_0001AS.DCD003827SQ.USERdanio-user.R1.fastq.gz	ChIP-seq_Mueller_lab_Input_0001AS.DCD003827SQ.USERdanio-user.R1.fastq.gz	658606066	https://danio-code.zfin.org/files/annotated_files/ChIP-seq/DCD007502BS/ChIP-seq_Mueller_lab_Input_0001AS.DCD003827SQ.USERdanio-user.R2.fastq.gz	ChIP-seq_Mueller_lab_Input_0001AS.DCD003827SQ.USERdanio-user.R2.fastq.gz	662392885	2903ff3f30e9c4e4d748692eedc4045fb6db71ea	TRUE
DCD000518SR	DANIO-CODE Gap-filling data	complete upload	Survey	Zebrafish is not only a popular model for embryonic development but it is increasingly used to successfully model human disease, to screen therapeutic effects and the toxicity of drugs. Zebrafish genome is the third most complete vertebrates. Functional annotation of this genome is essential to realise the power of this model organism in diverse areas of biomedical research. DANIO-CODE internatio…	NA	PRJNA821001	DCD007502BS	Mueller lab	whole organism	WT	early embryonic cell	2d	Long-pec	Mueller lab	NA	NA	NA	NA	no value	DCD014914BR	ChIP-seq_Mueller_lab_Input_0001AS	ChIP-seq	Mueller lab	Input	no value	GapFilling_ChIP	DCD003481AA	no value	DCD004024TR	DCD003815SQ	Illumina	HiSeq 2500	2021-07-26	paired end	unstranded	75	DCD019745DT	FASTQ	https://danio-code.zfin.org/files/annotated_files/ChIP-seq/DCD007502BS/ChIP-seq_Mueller_lab_Input_0001AS.DCD003815SQ.USERdanio-user.R1.fastq.gz	ChIP-seq_Mueller_lab_Input_0001AS.DCD003815SQ.USERdanio-user.R1.fastq.gz	1027409994	https://danio-code.zfin.org/files/annotated_files/ChIP-seq/DCD007502BS/ChIP-seq_Mueller_lab_Input_0001AS.DCD003815SQ.USERdanio-user.R2.fastq.gz	ChIP-seq_Mueller_lab_Input_0001AS.DCD003815SQ.USERdanio-user.R2.fastq.gz	1042878815	12c817d5ed0ef3009eddc6ab32066785973892ed	TRUE
DCD000518SR	DANIO-CODE Gap-filling data	complete upload	Survey	Zebrafish is not only a popular model for embryonic development but it is increasingly used to successfully model human disease, to screen therapeutic effects and the toxicity of drugs. Zebrafish genome is the third most complete vertebrates. Functional annotation of this genome is essential to realise the power of this model organism in diverse areas of biomedical research. DANIO-CODE internatio…	NA	PRJNA821001	DCD007502BS	Mueller lab	whole organism	WT	early embryonic cell	2d	Long-pec	Mueller lab	NA	NA	NA	NA	no value	DCD014911BR	ChIP-seq_Mueller_lab_Input_0001AS	ChIP-seq	Mueller lab	Input	no value	GapFilling_ChIP	DCD003484AA	no value	DCD004033TR	DCD003816SQ	Illumina	HiSeq 3000	2021-07-26	paired end	unstranded	75	DCD019754DT	FASTQ	https://danio-code.zfin.org/files/annotated_files/ChIP-seq/DCD007502BS/ChIP-seq_Mueller_lab_Input_0001AS.DCD003816SQ.USERdanio-user.R1.fastq.gz	ChIP-seq_Mueller_lab_Input_0001AS.DCD003816SQ.USERdanio-user.R1.fastq.gz	180276205	https://danio-code.zfin.org/files/annotated_files/ChIP-seq/DCD007502BS/ChIP-seq_Mueller_lab_Input_0001AS.DCD003816SQ.USERdanio-user.R2.fastq.gz	ChIP-seq_Mueller_lab_Input_0001AS.DCD003816SQ.USERdanio-user.R2.fastq.gz	188016209	a471e8e8ccae1ba779bbba9e239ca0b410cb7b8f	TRUE
DCD000518SR	DANIO-CODE Gap-filling data	complete upload	Survey	Zebrafish is not only a popular model for embryonic development but it is increasingly used to successfully model human disease, to screen therapeutic effects and the toxicity of drugs. Zebrafish genome is the third most complete vertebrates. Functional annotation of this genome is essential to realise the power of this model organism in diverse areas of biomedical research. DANIO-CODE internatio…	NA	PRJNA821001	DCD007502BS	Mueller lab	whole organism	WT	early embryonic cell	2d	Long-pec	Mueller lab	NA	NA	NA	NA	no value	DCD014911BR	ChIP-seq_Mueller_lab_Input_0001AS	ChIP-seq	Mueller lab	Input	no value	GapFilling_ChIP	DCD003484AA	no value	DCD004032TR	DCD003866SQ	Illumina	HiSeq 3000	2021-07-26	paired end	unstranded	75	DCD019753DT	FASTQ	https://danio-code.zfin.org/files/annotated_files/ChIP-seq/DCD007502BS/ChIP-seq_Mueller_lab_Input_0001AS.DCD003866SQ.USERdanio-user.R1.fastq.gz	ChIP-seq_Mueller_lab_Input_0001AS.DCD003866SQ.USERdanio-user.R1.fastq.gz	178815607	https://danio-code.zfin.org/files/annotated_files/ChIP-seq/DCD007502BS/ChIP-seq_Mueller_lab_Input_0001AS.DCD003866SQ.USERdanio-user.R2.fastq.gz	ChIP-seq_Mueller_lab_Input_0001AS.DCD003866SQ.USERdanio-user.R2.fastq.gz	186990757	7c2477e9a7371c7734e3137507df5c52cffb485f	TRUE
DCD000518SR	DANIO-CODE Gap-filling data	complete upload	Survey	Zebrafish is not only a popular model for embryonic development but it is increasingly used to successfully model human disease, to screen therapeutic effects and the toxicity of drugs. Zebrafish genome is the third most complete vertebrates. Functional annotation of this genome is essential to realise the power of this model organism in diverse areas of biomedical research. DANIO-CODE internatio…	NA	PRJNA821001	DCD007502BS	Mueller lab	whole organism	WT	early embryonic cell	2d	Long-pec	Mueller lab	NA	NA	NA	NA	no value	DCD014911BR	ChIP-seq_Mueller_lab_Input_0001AS	ChIP-seq	Mueller lab	Input	no value	GapFilling_ChIP	DCD003484AA	no value	DCD004031TR	DCD003838SQ	Illumina	HiSeq 3000	2021-07-26	paired end	unstranded	75	DCD019756DT	FASTQ	https://danio-code.zfin.org/files/annotated_files/ChIP-seq/DCD007502BS/ChIP-seq_Mueller_lab_Input_0001AS.DCD003838SQ.USERdanio-user.R1.fastq.gz	ChIP-seq_Mueller_lab_Input_0001AS.DCD003838SQ.USERdanio-user.R1.fastq.gz	176979741	https://danio-code.zfin.org/files/annotated_files/ChIP-seq/DCD007502BS/ChIP-seq_Mueller_lab_Input_0001AS.DCD003838SQ.USERdanio-user.R2.fastq.gz	ChIP-seq_Mueller_lab_Input_0001AS.DCD003838SQ.USERdanio-user.R2.fastq.gz	184822619	e691c505f47702a3d25fae11764a50f679ed3ae4	TRUE
DCD000518SR	DANIO-CODE Gap-filling data	complete upload	Survey	Zebrafish is not only a popular model for embryonic development but it is increasingly used to successfully model human disease, to screen therapeutic effects and the toxicity of drugs. Zebrafish genome is the third most complete vertebrates. Functional annotation of this genome is essential to realise the power of this model organism in diverse areas of biomedical research. DANIO-CODE internatio…	NA	PRJNA821001	DCD007502BS	Mueller lab	whole organism	WT	early embryonic cell	2d	Long-pec	Mueller lab	NA	NA	NA	NA	no value	DCD014911BR	ChIP-seq_Mueller_lab_Input_0001AS	ChIP-seq	Mueller lab	Input	no value	GapFilling_ChIP	DCD003484AA	no value	DCD003999TR	DCD003826SQ	Illumina	HiSeq 3000	2021-07-26	paired end	unstranded	75	DCD019755DT	FASTQ	https://danio-code.zfin.org/files/annotated_files/ChIP-seq/DCD007502BS/ChIP-seq_Mueller_lab_Input_0001AS.DCD003826SQ.USERdanio-user.R1.fastq.gz	ChIP-seq_Mueller_lab_Input_0001AS.DCD003826SQ.USERdanio-user.R1.fastq.gz	176576617	https://danio-code.zfin.org/files/annotated_files/ChIP-seq/DCD007502BS/ChIP-seq_Mueller_lab_Input_0001AS.DCD003826SQ.USERdanio-user.R2.fastq.gz	ChIP-seq_Mueller_lab_Input_0001AS.DCD003826SQ.USERdanio-user.R2.fastq.gz	185095763	8417808ed9021bf73d673d180f742496f340c2a4	TRUE
DCD000518SR	DANIO-CODE Gap-filling data	complete upload	Survey	Zebrafish is not only a popular model for embryonic development but it is increasingly used to successfully model human disease, to screen therapeutic effects and the toxicity of drugs. Zebrafish genome is the third most complete vertebrates. Functional annotation of this genome is essential to realise the power of this model organism in diverse areas of biomedical research. DANIO-CODE internatio…	NA	PRJNA821001	DCD007502BS	Mueller lab	whole organism	WT	early embryonic cell	2d	Long-pec	Mueller lab	NA	NA	NA	NA	no value	DCD014910BR	ChIP-seq_Mueller_lab_Input_0001AS	ChIP-seq	Mueller lab	Input	no value	GapFilling_ChIP	DCD003485AA	no value	DCD004021TR	DCD003856SQ	Illumina	HiSeq 3000	2021-07-26	paired end	unstranded	75	DCD019751DT	FASTQ	https://danio-code.zfin.org/files/annotated_files/ChIP-seq/DCD007502BS/ChIP-seq_Mueller_lab_Input_0001AS.DCD003856SQ.USERdanio-user.R1.fastq.gz	ChIP-seq_Mueller_lab_Input_0001AS.DCD003856SQ.USERdanio-user.R1.fastq.gz	336569298	https://danio-code.zfin.org/files/annotated_files/ChIP-seq/DCD007502BS/ChIP-seq_Mueller_lab_Input_0001AS.DCD003856SQ.USERdanio-user.R2.fastq.gz	ChIP-seq_Mueller_lab_Input_0001AS.DCD003856SQ.USERdanio-user.R2.fastq.gz	351219596	4addfb4e55c5109afcba6d925df26ba4ec691c66	TRUE
DCD000518SR	DANIO-CODE Gap-filling data	complete upload	Survey	Zebrafish is not only a popular model for embryonic development but it is increasingly used to successfully model human disease, to screen therapeutic effects and the toxicity of drugs. Zebrafish genome is the third most complete vertebrates. Functional annotation of this genome is essential to realise the power of this model organism in diverse areas of biomedical research. DANIO-CODE internatio…	NA	PRJNA821001	DCD007502BS	Mueller lab	whole organism	WT	early embryonic cell	2d	Long-pec	Mueller lab	NA	NA	NA	NA	no value	DCD014910BR	ChIP-seq_Mueller_lab_Input_0001AS	ChIP-seq	Mueller lab	Input	no value	GapFilling_ChIP	DCD003485AA	no value	DCD003990TR	DCD003849SQ	Illumina	HiSeq 3000	2021-07-26	paired end	unstranded	75	DCD019752DT	FASTQ	https://danio-code.zfin.org/files/annotated_files/ChIP-seq/DCD007502BS/ChIP-seq_Mueller_lab_Input_0001AS.DCD003849SQ.USERdanio-user.R1.fastq.gz	ChIP-seq_Mueller_lab_Input_0001AS.DCD003849SQ.USERdanio-user.R1.fastq.gz	336855863	https://danio-code.zfin.org/files/annotated_files/ChIP-seq/DCD007502BS/ChIP-seq_Mueller_lab_Input_0001AS.DCD003849SQ.USERdanio-user.R2.fastq.gz	ChIP-seq_Mueller_lab_Input_0001AS.DCD003849SQ.USERdanio-user.R2.fastq.gz	349976187	e5bbc454b34f9a98cab86b893c0ba3d021c1d032	TRUE
DCD000518SR	DANIO-CODE Gap-filling data	complete upload	Survey	Zebrafish is not only a popular model for embryonic development but it is increasingly used to successfully model human disease, to screen therapeutic effects and the toxicity of drugs. Zebrafish genome is the third most complete vertebrates. Functional annotation of this genome is essential to realise the power of this model organism in diverse areas of biomedical research. DANIO-CODE internatio…	NA	PRJNA821001	DCD007502BS	Mueller lab	whole organism	WT	early embryonic cell	2d	Long-pec	Mueller lab	NA	NA	NA	NA	no value	DCD014910BR	ChIP-seq_Mueller_lab_Input_0001AS	ChIP-seq	Mueller lab	Input	no value	GapFilling_ChIP	DCD003485AA	no value	DCD003982TR	DCD003881SQ	Illumina	HiSeq 3000	2021-07-26	paired end	unstranded	75	DCD019750DT	FASTQ	https://danio-code.zfin.org/files/annotated_files/ChIP-seq/DCD007502BS/ChIP-seq_Mueller_lab_Input_0001AS.DCD003881SQ.USERdanio-user.R1.fastq.gz	ChIP-seq_Mueller_lab_Input_0001AS.DCD003881SQ.USERdanio-user.R1.fastq.gz	343726703	https://danio-code.zfin.org/files/annotated_files/ChIP-seq/DCD007502BS/ChIP-seq_Mueller_lab_Input_0001AS.DCD003881SQ.USERdanio-user.R2.fastq.gz	ChIP-seq_Mueller_lab_Input_0001AS.DCD003881SQ.USERdanio-user.R2.fastq.gz	356763171	e62e1817411c11cdb869bb836f0deb027fbcd75b	TRUE
DCD000518SR	DANIO-CODE Gap-filling data	complete upload	Survey	Zebrafish is not only a popular model for embryonic development but it is increasingly used to successfully model human disease, to screen therapeutic effects and the toxicity of drugs. Zebrafish genome is the third most complete vertebrates. Functional annotation of this genome is essential to realise the power of this model organism in diverse areas of biomedical research. DANIO-CODE internatio…	NA	PRJNA821001	DCD007502BS	Mueller lab	whole organism	WT	early embryonic cell	2d	Long-pec	Mueller lab	NA	NA	NA	NA	no value	DCD014910BR	ChIP-seq_Mueller_lab_Input_0001AS	ChIP-seq	Mueller lab	Input	no value	GapFilling_ChIP	DCD003485AA	no value	DCD003981TR	DCD003878SQ	Illumina	HiSeq 3000	2021-07-26	paired end	unstranded	75	DCD019749DT	FASTQ	https://danio-code.zfin.org/files/annotated_files/ChIP-seq/DCD007502BS/ChIP-seq_Mueller_lab_Input_0001AS.DCD003878SQ.USERdanio-user.R1.fastq.gz	ChIP-seq_Mueller_lab_Input_0001AS.DCD003878SQ.USERdanio-user.R1.fastq.gz	340387027	https://danio-code.zfin.org/files/annotated_files/ChIP-seq/DCD007502BS/ChIP-seq_Mueller_lab_Input_0001AS.DCD003878SQ.USERdanio-user.R2.fastq.gz	ChIP-seq_Mueller_lab_Input_0001AS.DCD003878SQ.USERdanio-user.R2.fastq.gz	354387382	3c7797604d672ea048fa75ec1d391002df0eebf5	TRUE
DCD000518SR	DANIO-CODE Gap-filling data	complete upload	Survey	Zebrafish is not only a popular model for embryonic development but it is increasingly used to successfully model human disease, to screen therapeutic effects and the toxicity of drugs. Zebrafish genome is the third most complete vertebrates. Functional annotation of this genome is essential to realise the power of this model organism in diverse areas of biomedical research. DANIO-CODE internatio…	NA	PRJNA821001	DCD007502BS	Mueller lab	whole organism	WT	early embryonic cell	2d	Long-pec	Mueller lab	NA	NA	NA	NA	no value	DCD014909BR	ChIP-seq_Mueller_lab_H3K4me1_0001AS	ChIP-seq	Mueller lab	H3K4me1	no value	GapFilling_ChIP	DCD003482AA	DCD003480AA	DCD004023TR	DCD003834SQ	Illumina	HiSeq 2500	2021-07-26	paired end	unstranded	75	DCD019748DT	FASTQ	https://danio-code.zfin.org/files/annotated_files/ChIP-seq/DCD007502BS/ChIP-seq_Mueller_lab_H3K4me1_0001AS.DCD003834SQ.USERdanio-user.R1.fastq.gz	ChIP-seq_Mueller_lab_H3K4me1_0001AS.DCD003834SQ.USERdanio-user.R1.fastq.gz	2251285501	https://danio-code.zfin.org/files/annotated_files/ChIP-seq/DCD007502BS/ChIP-seq_Mueller_lab_H3K4me1_0001AS.DCD003834SQ.USERdanio-user.R2.fastq.gz	ChIP-seq_Mueller_lab_H3K4me1_0001AS.DCD003834SQ.USERdanio-user.R2.fastq.gz	2260590645	8b0dc5b15a09b324ed73045e59663e649bf35965	TRUE
DCD000518SR	DANIO-CODE Gap-filling data	complete upload	Survey	Zebrafish is not only a popular model for embryonic development but it is increasingly used to successfully model human disease, to screen therapeutic effects and the toxicity of drugs. Zebrafish genome is the third most complete vertebrates. Functional annotation of this genome is essential to realise the power of this model organism in diverse areas of biomedical research. DANIO-CODE internatio…	NA	PRJNA821001	DCD007501BS	Mueller lab	whole organism	WT	early embryonic cell	2.5h	256-cell	Mueller lab	NA	NA	NA	NA	no value	DCD014930BR	ATAC-seq_Mueller_lab_0003AS	ATAC-seq	Mueller lab	NA	no value	GapFilling_ATAC	DCD003500AA	no value	DCD003985TR	DCD003841SQ	Illumina	HiSeq 2500	2021-07-26	paired end	unstranded	100	DCD019740DT	FASTQ	https://danio-code.zfin.org/files/annotated_files/ATAC-seq/DCD007501BS/ATAC-seq_Mueller_lab_0003AS.DCD003841SQ.USERdanio-user.R1.fastq.gz	ATAC-seq_Mueller_lab_0003AS.DCD003841SQ.USERdanio-user.R1.fastq.gz	8937266992	https://danio-code.zfin.org/files/annotated_files/ATAC-seq/DCD007501BS/ATAC-seq_Mueller_lab_0003AS.DCD003841SQ.USERdanio-user.R2.fastq.gz	ATAC-seq_Mueller_lab_0003AS.DCD003841SQ.USERdanio-user.R2.fastq.gz	9052325925	7871d543c992c5aab5c7f77271e6252cc668cb41	TRUE
DCD000518SR	DANIO-CODE Gap-filling data	complete upload	Survey	Zebrafish is not only a popular model for embryonic development but it is increasingly used to successfully model human disease, to screen therapeutic effects and the toxicity of drugs. Zebrafish genome is the third most complete vertebrates. Functional annotation of this genome is essential to realise the power of this model organism in diverse areas of biomedical research. DANIO-CODE internatio…	NA	PRJNA821001	DCD007501BS	Mueller lab	whole organism	WT	early embryonic cell	2.5h	256-cell	Mueller lab	NA	NA	NA	NA	no value	DCD014908BR	ATAC-seq_Mueller_lab_0003AS	ATAC-seq	Mueller lab	NA	no value	GapFilling_ATAC	DCD003477AA	no value	DCD004036TR	DCD003852SQ	Illumina	HiSeq 2500	2021-07-26	paired end	unstranded	100	DCD019741DT	FASTQ	https://danio-code.zfin.org/files/annotated_files/ATAC-seq/DCD007501BS/ATAC-seq_Mueller_lab_0003AS.DCD003852SQ.USERdanio-user.R1.fastq.gz	ATAC-seq_Mueller_lab_0003AS.DCD003852SQ.USERdanio-user.R1.fastq.gz	8082373550	https://danio-code.zfin.org/files/annotated_files/ATAC-seq/DCD007501BS/ATAC-seq_Mueller_lab_0003AS.DCD003852SQ.USERdanio-user.R2.fastq.gz	ATAC-seq_Mueller_lab_0003AS.DCD003852SQ.USERdanio-user.R2.fastq.gz	8345386900	375ad512b5310291384cd570a81c1c2997f0a1f6	TRUE
DCD000518SR	DANIO-CODE Gap-filling data	complete upload	Survey	Zebrafish is not only a popular model for embryonic development but it is increasingly used to successfully model human disease, to screen therapeutic effects and the toxicity of drugs. Zebrafish genome is the third most complete vertebrates. Functional annotation of this genome is essential to realise the power of this model organism in diverse areas of biomedical research. DANIO-CODE internatio…	NA	PRJNA821001	DCD007500BS	Mueller lab	whole organism	WT	early embryonic cell	2.25h	128-cell	Mueller lab	NA	NA	NA	NA	no value	DCD014916BR	ATAC-seq_Mueller_lab_0003AS	ATAC-seq	Mueller lab	NA	no value	GapFilling_ATAC	DCD003476AA	no value	DCD003991TR	DCD003830SQ	Illumina	HiSeq 2500	2021-07-26	paired end	unstranded	100	DCD019742DT	FASTQ	https://danio-code.zfin.org/files/annotated_files/ATAC-seq/DCD007500BS/ATAC-seq_Mueller_lab_0003AS.DCD003830SQ.USERdanio-user.R1.fastq.gz	ATAC-seq_Mueller_lab_0003AS.DCD003830SQ.USERdanio-user.R1.fastq.gz	4194140017	https://danio-code.zfin.org/files/annotated_files/ATAC-seq/DCD007500BS/ATAC-seq_Mueller_lab_0003AS.DCD003830SQ.USERdanio-user.R2.fastq.gz	ATAC-seq_Mueller_lab_0003AS.DCD003830SQ.USERdanio-user.R2.fastq.gz	4242273632	a3f7627cf62bb65a077235d32c3bc3159b8cb07f	TRUE
DCD000518SR	DANIO-CODE Gap-filling data	complete upload	Survey	Zebrafish is not only a popular model for embryonic development but it is increasingly used to successfully model human disease, to screen therapeutic effects and the toxicity of drugs. Zebrafish genome is the third most complete vertebrates. Functional annotation of this genome is essential to realise the power of this model organism in diverse areas of biomedical research. DANIO-CODE internatio…	NA	PRJNA821001	DCD007500BS	Mueller lab	whole organism	WT	early embryonic cell	2.25h	128-cell	Mueller lab	NA	NA	NA	NA	no value	DCD014913BR	ATAC-seq_Mueller_lab_0003AS	ATAC-seq	Mueller lab	NA	no value	GapFilling_ATAC	DCD003479AA	no value	DCD004009TR	DCD003824SQ	Illumina	HiSeq 2500	2021-07-26	paired end	unstranded	100	DCD019743DT	FASTQ	https://danio-code.zfin.org/files/annotated_files/ATAC-seq/DCD007500BS/ATAC-seq_Mueller_lab_0003AS.DCD003824SQ.USERdanio-user.R1.fastq.gz	ATAC-seq_Mueller_lab_0003AS.DCD003824SQ.USERdanio-user.R1.fastq.gz	10490908020	https://danio-code.zfin.org/files/annotated_files/ATAC-seq/DCD007500BS/ATAC-seq_Mueller_lab_0003AS.DCD003824SQ.USERdanio-user.R2.fastq.gz	ATAC-seq_Mueller_lab_0003AS.DCD003824SQ.USERdanio-user.R2.fastq.gz	10740378817	1e2e0348880e117396ee763c23b9dc104f358e3f	TRUE
DCD000518SR	DANIO-CODE Gap-filling data	complete upload	Survey	Zebrafish is not only a popular model for embryonic development but it is increasingly used to successfully model human disease, to screen therapeutic effects and the toxicity of drugs. Zebrafish genome is the third most complete vertebrates. Functional annotation of this genome is essential to realise the power of this model organism in diverse areas of biomedical research. DANIO-CODE internatio…	NA	PRJNA821001	DCD007500BS	Mueller lab	whole organism	WT	early embryonic cell	2.25h	128-cell	Mueller lab	NA	NA	NA	NA	no value	DCD014912BR	ATAC-seq_Mueller_lab_0003AS	ATAC-seq	Mueller lab	NA	no value	GapFilling_ATAC	DCD003478AA	no value	DCD003980TR	DCD003828SQ	Illumina	HiSeq 2500	2021-07-26	paired end	unstranded	75	DCD019744DT	FASTQ	https://danio-code.zfin.org/files/annotated_files/ATAC-seq/DCD007500BS/ATAC-seq_Mueller_lab_0003AS.DCD003828SQ.USERdanio-user.R1.fastq.gz	ATAC-seq_Mueller_lab_0003AS.DCD003828SQ.USERdanio-user.R1.fastq.gz	18038066588	https://danio-code.zfin.org/files/annotated_files/ATAC-seq/DCD007500BS/ATAC-seq_Mueller_lab_0003AS.DCD003828SQ.USERdanio-user.R2.fastq.gz	ATAC-seq_Mueller_lab_0003AS.DCD003828SQ.USERdanio-user.R2.fastq.gz	18142642997	d5137f41892b48d40d3555c0e7c9017e5392d2ee	TRUE
DCD000518SR	DANIO-CODE Gap-filling data	complete upload	Survey	Zebrafish is not only a popular model for embryonic development but it is increasingly used to successfully model human disease, to screen therapeutic effects and the toxicity of drugs. Zebrafish genome is the third most complete vertebrates. Functional annotation of this genome is essential to realise the power of this model organism in diverse areas of biomedical research. DANIO-CODE internatio…	NA	PRJNA821001	DCD007499BS	Mueller lab	whole organism	WT	early embryonic cell	2h	64-cell	Mueller lab	NA	NA	NA	NA	no value	DCD014933BR	ATAC-seq_Mueller_lab_0003AS	ATAC-seq	Mueller lab	NA	no value	GapFilling_ATAC	DCD003503AA	no value	DCD003989TR	DCD003846SQ	Illumina	HiSeq 2500	2021-07-26	paired end	unstranded	100	DCD019735DT	FASTQ	https://danio-code.zfin.org/files/annotated_files/ATAC-seq/DCD007499BS/ATAC-seq_Mueller_lab_0003AS.DCD003846SQ.USERdanio-user.R1.fastq.gz	ATAC-seq_Mueller_lab_0003AS.DCD003846SQ.USERdanio-user.R1.fastq.gz	3738859236	https://danio-code.zfin.org/files/annotated_files/ATAC-seq/DCD007499BS/ATAC-seq_Mueller_lab_0003AS.DCD003846SQ.USERdanio-user.R2.fastq.gz	ATAC-seq_Mueller_lab_0003AS.DCD003846SQ.USERdanio-user.R2.fastq.gz	3935087049	99fd3578dce8d5ac181c605aa07c01919537337c	TRUE
DCD000518SR	DANIO-CODE Gap-filling data	complete upload	Survey	Zebrafish is not only a popular model for embryonic development but it is increasingly used to successfully model human disease, to screen therapeutic effects and the toxicity of drugs. Zebrafish genome is the third most complete vertebrates. Functional annotation of this genome is essential to realise the power of this model organism in diverse areas of biomedical research. DANIO-CODE internatio…	NA	PRJNA821001	DCD007499BS	Mueller lab	whole organism	WT	early embryonic cell	2h	64-cell	Mueller lab	NA	NA	NA	NA	no value	DCD014932BR	ATAC-seq_Mueller_lab_0003AS	ATAC-seq	Mueller lab	NA	no value	GapFilling_ATAC	DCD003504AA	no value	DCD003975TR	DCD003858SQ	Illumina	HiSeq 2500	2021-07-26	paired end	unstranded	100	DCD019736DT	FASTQ	https://danio-code.zfin.org/files/annotated_files/ATAC-seq/DCD007499BS/ATAC-seq_Mueller_lab_0003AS.DCD003858SQ.USERdanio-user.R1.fastq.gz	ATAC-seq_Mueller_lab_0003AS.DCD003858SQ.USERdanio-user.R1.fastq.gz	9550749664	https://danio-code.zfin.org/files/annotated_files/ATAC-seq/DCD007499BS/ATAC-seq_Mueller_lab_0003AS.DCD003858SQ.USERdanio-user.R2.fastq.gz	ATAC-seq_Mueller_lab_0003AS.DCD003858SQ.USERdanio-user.R2.fastq.gz	9494130663	aee061ce18c03984edb12fcee5d14d00999d58df	TRUE
DCD000518SR	DANIO-CODE Gap-filling data	complete upload	Survey	Zebrafish is not only a popular model for embryonic development but it is increasingly used to successfully model human disease, to screen therapeutic effects and the toxicity of drugs. Zebrafish genome is the third most complete vertebrates. Functional annotation of this genome is essential to realise the power of this model organism in diverse areas of biomedical research. DANIO-CODE internatio…	NA	PRJNA821001	DCD007498BS	Mueller lab	whole organism	WT	early embryonic cell	1.75h	32-cell	Mueller lab	NA	NA	NA	NA	no value	DCD014936BR	ATAC-seq_Mueller_lab_0003AS	ATAC-seq	Mueller lab	NA	no value	GapFilling_ATAC	DCD003498AA	no value	DCD004034TR	DCD003831SQ	Illumina	HiSeq 2500	2021-07-26	paired end	unstranded	100	DCD019738DT	FASTQ	https://danio-code.zfin.org/files/annotated_files/ATAC-seq/DCD007498BS/ATAC-seq_Mueller_lab_0003AS.DCD003831SQ.USERdanio-user.R1.fastq.gz	ATAC-seq_Mueller_lab_0003AS.DCD003831SQ.USERdanio-user.R1.fastq.gz	3946422261	https://danio-code.zfin.org/files/annotated_files/ATAC-seq/DCD007498BS/ATAC-seq_Mueller_lab_0003AS.DCD003831SQ.USERdanio-user.R2.fastq.gz	ATAC-seq_Mueller_lab_0003AS.DCD003831SQ.USERdanio-user.R2.fastq.gz	4069019943	c21001db9046ef252997ea50596d70bc7296e430	TRUE
DCD000518SR	DANIO-CODE Gap-filling data	complete upload	Survey	Zebrafish is not only a popular model for embryonic development but it is increasingly used to successfully model human disease, to screen therapeutic effects and the toxicity of drugs. Zebrafish genome is the third most complete vertebrates. Functional annotation of this genome is essential to realise the power of this model organism in diverse areas of biomedical research. DANIO-CODE internatio…	NA	PRJNA821001	DCD007498BS	Mueller lab	whole organism	WT	early embryonic cell	1.75h	32-cell	Mueller lab	NA	NA	NA	NA	no value	DCD014935BR	ATAC-seq_Mueller_lab_0003AS	ATAC-seq	Mueller lab	NA	no value	GapFilling_ATAC	DCD003497AA	no value	DCD004001TR	DCD003812SQ	Illumina	HiSeq 2500	2021-07-26	paired end	unstranded	100	DCD019737DT	FASTQ	https://danio-code.zfin.org/files/annotated_files/ATAC-seq/DCD007498BS/ATAC-seq_Mueller_lab_0003AS.DCD003812SQ.USERdanio-user.R1.fastq.gz	ATAC-seq_Mueller_lab_0003AS.DCD003812SQ.USERdanio-user.R1.fastq.gz	2958495209	https://danio-code.zfin.org/files/annotated_files/ATAC-seq/DCD007498BS/ATAC-seq_Mueller_lab_0003AS.DCD003812SQ.USERdanio-user.R2.fastq.gz	ATAC-seq_Mueller_lab_0003AS.DCD003812SQ.USERdanio-user.R2.fastq.gz	3038915935	ac43c075702b5e322c12fab36152a5e1eb8a9b4c	TRUE
DCD000518SR	DANIO-CODE Gap-filling data	complete upload	Survey	Zebrafish is not only a popular model for embryonic development but it is increasingly used to successfully model human disease, to screen therapeutic effects and the toxicity of drugs. Zebrafish genome is the third most complete vertebrates. Functional annotation of this genome is essential to realise the power of this model organism in diverse areas of biomedical research. DANIO-CODE internatio…	NA	PRJNA821001	DCD007498BS	Mueller lab	whole organism	WT	early embryonic cell	1.75h	32-cell	Mueller lab	NA	NA	NA	NA	no value	DCD014934BR	ATAC-seq_Mueller_lab_0003AS	ATAC-seq	Mueller lab	NA	no value	GapFilling_ATAC	DCD003499AA	no value	DCD004000TR	DCD003873SQ	Illumina	HiSeq 2500	2021-07-26	paired end	unstranded	100	DCD019739DT	FASTQ	https://danio-code.zfin.org/files/annotated_files/ATAC-seq/DCD007498BS/ATAC-seq_Mueller_lab_0003AS.DCD003873SQ.USERdanio-user.R1.fastq.gz	ATAC-seq_Mueller_lab_0003AS.DCD003873SQ.USERdanio-user.R1.fastq.gz	8727257259	https://danio-code.zfin.org/files/annotated_files/ATAC-seq/DCD007498BS/ATAC-seq_Mueller_lab_0003AS.DCD003873SQ.USERdanio-user.R2.fastq.gz	ATAC-seq_Mueller_lab_0003AS.DCD003873SQ.USERdanio-user.R2.fastq.gz	8448459272	e09c8310fc5f87c0c608fdaf7ddaec2f1a9781f7	TRUE
DCD000518SR	DANIO-CODE Gap-filling data	complete upload	Survey	Zebrafish is not only a popular model for embryonic development but it is increasingly used to successfully model human disease, to screen therapeutic effects and the toxicity of drugs. Zebrafish genome is the third most complete vertebrates. Functional annotation of this genome is essential to realise the power of this model organism in diverse areas of biomedical research. DANIO-CODE internatio…	NA	PRJNA821001	DCD007497BS	Mueller lab	whole organism	WT	early embryonic cell	12h	5-9 somites	Mueller lab	NA	NA	NA	NA	no value	DCD014929BR	ChIP-seq_Mueller_lab_H3K36me3_0001AS	ChIP-seq	Mueller lab	H3K36me3	no value	GapFilling_ChIP	DCD003496AA	DCD003502AA	DCD003979TR	DCD003825SQ	Illumina	HiSeq 3000	2021-07-26	paired end	unstranded	75	DCD019724DT	FASTQ	https://danio-code.zfin.org/files/annotated_files/ChIP-seq/DCD007497BS/ChIP-seq_Mueller_lab_H3K36me3_0001AS.DCD003825SQ.USERdanio-user.R1.fastq.gz	ChIP-seq_Mueller_lab_H3K36me3_0001AS.DCD003825SQ.USERdanio-user.R1.fastq.gz	484019160	https://danio-code.zfin.org/files/annotated_files/ChIP-seq/DCD007497BS/ChIP-seq_Mueller_lab_H3K36me3_0001AS.DCD003825SQ.USERdanio-user.R2.fastq.gz	ChIP-seq_Mueller_lab_H3K36me3_0001AS.DCD003825SQ.USERdanio-user.R2.fastq.gz	497589844	20ceb6f328184ba9a77e44eaf63f4cc02dd977be	TRUE
DCD000518SR	DANIO-CODE Gap-filling data	complete upload	Survey	Zebrafish is not only a popular model for embryonic development but it is increasingly used to successfully model human disease, to screen therapeutic effects and the toxicity of drugs. Zebrafish genome is the third most complete vertebrates. Functional annotation of this genome is essential to realise the power of this model organism in diverse areas of biomedical research. DANIO-CODE internatio…	NA	PRJNA821001	DCD007497BS	Mueller lab	whole organism	WT	early embryonic cell	12h	5-9 somites	Mueller lab	NA	NA	NA	NA	no value	DCD014929BR	ChIP-seq_Mueller_lab_H3K36me3_0001AS	ChIP-seq	Mueller lab	H3K36me3	no value	GapFilling_ChIP	DCD003496AA	DCD003502AA	DCD003973TR	DCD003818SQ	Illumina	HiSeq 3000	2021-07-26	paired end	unstranded	75	DCD019723DT	FASTQ	https://danio-code.zfin.org/files/annotated_files/ChIP-seq/DCD007497BS/ChIP-seq_Mueller_lab_H3K36me3_0001AS.DCD003818SQ.USERdanio-user.R1.fastq.gz	ChIP-seq_Mueller_lab_H3K36me3_0001AS.DCD003818SQ.USERdanio-user.R1.fastq.gz	474377965	https://danio-code.zfin.org/files/annotated_files/ChIP-seq/DCD007497BS/ChIP-seq_Mueller_lab_H3K36me3_0001AS.DCD003818SQ.USERdanio-user.R2.fastq.gz	ChIP-seq_Mueller_lab_H3K36me3_0001AS.DCD003818SQ.USERdanio-user.R2.fastq.gz	489008010	67c8127d2aef7e94b5335a0bfedd235f52603a5f	TRUE
DCD000518SR	DANIO-CODE Gap-filling data	complete upload	Survey	Zebrafish is not only a popular model for embryonic development but it is increasingly used to successfully model human disease, to screen therapeutic effects and the toxicity of drugs. Zebrafish genome is the third most complete vertebrates. Functional annotation of this genome is essential to realise the power of this model organism in diverse areas of biomedical research. DANIO-CODE internatio…	NA	PRJNA821001	DCD007497BS	Mueller lab	whole organism	WT	early embryonic cell	12h	5-9 somites	Mueller lab	NA	NA	NA	NA	no value	DCD014929BR	ChIP-seq_Mueller_lab_H3K36me3_0001AS	ChIP-seq	Mueller lab	H3K36me3	no value	GapFilling_ChIP	DCD003496AA	DCD003502AA	DCD003967TR	DCD003819SQ	Illumina	HiSeq 3000	2021-07-26	paired end	unstranded	75	DCD019726DT	FASTQ	https://danio-code.zfin.org/files/annotated_files/ChIP-seq/DCD007497BS/ChIP-seq_Mueller_lab_H3K36me3_0001AS.DCD003819SQ.USERdanio-user.R1.fastq.gz	ChIP-seq_Mueller_lab_H3K36me3_0001AS.DCD003819SQ.USERdanio-user.R1.fastq.gz	472600806	https://danio-code.zfin.org/files/annotated_files/ChIP-seq/DCD007497BS/ChIP-seq_Mueller_lab_H3K36me3_0001AS.DCD003819SQ.USERdanio-user.R2.fastq.gz	ChIP-seq_Mueller_lab_H3K36me3_0001AS.DCD003819SQ.USERdanio-user.R2.fastq.gz	486771931	53c55df2296b2078bc392c50a4164b9119eef291	TRUE
DCD000518SR	DANIO-CODE Gap-filling data	complete upload	Survey	Zebrafish is not only a popular model for embryonic development but it is increasingly used to successfully model human disease, to screen therapeutic effects and the toxicity of drugs. Zebrafish genome is the third most complete vertebrates. Functional annotation of this genome is essential to realise the power of this model organism in diverse areas of biomedical research. DANIO-CODE internatio…	NA	PRJNA821001	DCD007497BS	Mueller lab	whole organism	WT	early embryonic cell	12h	5-9 somites	Mueller lab	NA	NA	NA	NA	no value	DCD014929BR	ChIP-seq_Mueller_lab_H3K36me3_0001AS	ChIP-seq	Mueller lab	H3K36me3	no value	GapFilling_ChIP	DCD003496AA	DCD003502AA	DCD003966TR	DCD003814SQ	Illumina	HiSeq 3000	2021-07-26	paired end	unstranded	75	DCD019725DT	FASTQ	https://danio-code.zfin.org/files/annotated_files/ChIP-seq/DCD007497BS/ChIP-seq_Mueller_lab_H3K36me3_0001AS.DCD003814SQ.USERdanio-user.R1.fastq.gz	ChIP-seq_Mueller_lab_H3K36me3_0001AS.DCD003814SQ.USERdanio-user.R1.fastq.gz	468504583	https://danio-code.zfin.org/files/annotated_files/ChIP-seq/DCD007497BS/ChIP-seq_Mueller_lab_H3K36me3_0001AS.DCD003814SQ.USERdanio-user.R2.fastq.gz	ChIP-seq_Mueller_lab_H3K36me3_0001AS.DCD003814SQ.USERdanio-user.R2.fastq.gz	484398940	05e7727dd3eb5786bee752c00eb8434bc601f56a	TRUE
DCD000518SR	DANIO-CODE Gap-filling data	complete upload	Survey	Zebrafish is not only a popular model for embryonic development but it is increasingly used to successfully model human disease, to screen therapeutic effects and the toxicity of drugs. Zebrafish genome is the third most complete vertebrates. Functional annotation of this genome is essential to realise the power of this model organism in diverse areas of biomedical research. DANIO-CODE internatio…	NA	PRJNA821001	DCD007497BS	Mueller lab	whole organism	WT	early embryonic cell	12h	5-9 somites	Mueller lab	NA	NA	NA	NA	no value	DCD014928BR	ChIP-seq_Mueller_lab_H3K4me1_0001AS	ChIP-seq	Mueller lab	H3K4me1	no value	GapFilling_ChIP	DCD003495AA	DCD003502AA	DCD004035TR	DCD003854SQ	Illumina	HiSeq 3000	2021-07-26	paired end	unstranded	75	DCD019720DT	FASTQ	https://danio-code.zfin.org/files/annotated_files/ChIP-seq/DCD007497BS/ChIP-seq_Mueller_lab_H3K4me1_0001AS.DCD003854SQ.USERdanio-user.R1.fastq.gz	ChIP-seq_Mueller_lab_H3K4me1_0001AS.DCD003854SQ.USERdanio-user.R1.fastq.gz	151153595	https://danio-code.zfin.org/files/annotated_files/ChIP-seq/DCD007497BS/ChIP-seq_Mueller_lab_H3K4me1_0001AS.DCD003854SQ.USERdanio-user.R2.fastq.gz	ChIP-seq_Mueller_lab_H3K4me1_0001AS.DCD003854SQ.USERdanio-user.R2.fastq.gz	155977949	c3aea5cf17baaefd99e931022b57ea17233299e3	TRUE
DCD000518SR	DANIO-CODE Gap-filling data	complete upload	Survey	Zebrafish is not only a popular model for embryonic development but it is increasingly used to successfully model human disease, to screen therapeutic effects and the toxicity of drugs. Zebrafish genome is the third most complete vertebrates. Functional annotation of this genome is essential to realise the power of this model organism in diverse areas of biomedical research. DANIO-CODE internatio…	NA	PRJNA821001	DCD007497BS	Mueller lab	whole organism	WT	early embryonic cell	12h	5-9 somites	Mueller lab	NA	NA	NA	NA	no value	DCD014928BR	ChIP-seq_Mueller_lab_H3K4me1_0001AS	ChIP-seq	Mueller lab	H3K4me1	no value	GapFilling_ChIP	DCD003495AA	DCD003502AA	DCD004025TR	DCD003840SQ	Illumina	HiSeq 3000	2021-07-26	paired end	unstranded	75	DCD019719DT	FASTQ	https://danio-code.zfin.org/files/annotated_files/ChIP-seq/DCD007497BS/ChIP-seq_Mueller_lab_H3K4me1_0001AS.DCD003840SQ.USERdanio-user.R1.fastq.gz	ChIP-seq_Mueller_lab_H3K4me1_0001AS.DCD003840SQ.USERdanio-user.R1.fastq.gz	148512560	https://danio-code.zfin.org/files/annotated_files/ChIP-seq/DCD007497BS/ChIP-seq_Mueller_lab_H3K4me1_0001AS.DCD003840SQ.USERdanio-user.R2.fastq.gz	ChIP-seq_Mueller_lab_H3K4me1_0001AS.DCD003840SQ.USERdanio-user.R2.fastq.gz	153698955	015143ab6b705994a65520f8a43a205d62042b95	TRUE
DCD000518SR	DANIO-CODE Gap-filling data	complete upload	Survey	Zebrafish is not only a popular model for embryonic development but it is increasingly used to successfully model human disease, to screen therapeutic effects and the toxicity of drugs. Zebrafish genome is the third most complete vertebrates. Functional annotation of this genome is essential to realise the power of this model organism in diverse areas of biomedical research. DANIO-CODE internatio…	NA	PRJNA821001	DCD007497BS	Mueller lab	whole organism	WT	early embryonic cell	12h	5-9 somites	Mueller lab	NA	NA	NA	NA	no value	DCD014928BR	ChIP-seq_Mueller_lab_H3K4me1_0001AS	ChIP-seq	Mueller lab	H3K4me1	no value	GapFilling_ChIP	DCD003495AA	DCD003502AA	DCD003993TR	DCD003879SQ	Illumina	HiSeq 3000	2021-07-26	paired end	unstranded	75	DCD019721DT	FASTQ	https://danio-code.zfin.org/files/annotated_files/ChIP-seq/DCD007497BS/ChIP-seq_Mueller_lab_H3K4me1_0001AS.DCD003879SQ.USERdanio-user.R1.fastq.gz	ChIP-seq_Mueller_lab_H3K4me1_0001AS.DCD003879SQ.USERdanio-user.R1.fastq.gz	146634342	https://danio-code.zfin.org/files/annotated_files/ChIP-seq/DCD007497BS/ChIP-seq_Mueller_lab_H3K4me1_0001AS.DCD003879SQ.USERdanio-user.R2.fastq.gz	ChIP-seq_Mueller_lab_H3K4me1_0001AS.DCD003879SQ.USERdanio-user.R2.fastq.gz	152110285	4ce8cb8f7caec92afec55eb03627e3eae0f0476c	TRUE
DCD000518SR	DANIO-CODE Gap-filling data	complete upload	Survey	Zebrafish is not only a popular model for embryonic development but it is increasingly used to successfully model human disease, to screen therapeutic effects and the toxicity of drugs. Zebrafish genome is the third most complete vertebrates. Functional annotation of this genome is essential to realise the power of this model organism in diverse areas of biomedical research. DANIO-CODE internatio…	NA	PRJNA821001	DCD007497BS	Mueller lab	whole organism	WT	early embryonic cell	12h	5-9 somites	Mueller lab	NA	NA	NA	NA	no value	DCD014928BR	ChIP-seq_Mueller_lab_H3K4me1_0001AS	ChIP-seq	Mueller lab	H3K4me1	no value	GapFilling_ChIP	DCD003495AA	DCD003502AA	DCD003992TR	DCD003829SQ	Illumina	HiSeq 3000	2021-07-26	paired end	unstranded	75	DCD019722DT	FASTQ	https://danio-code.zfin.org/files/annotated_files/ChIP-seq/DCD007497BS/ChIP-seq_Mueller_lab_H3K4me1_0001AS.DCD003829SQ.USERdanio-user.R1.fastq.gz	ChIP-seq_Mueller_lab_H3K4me1_0001AS.DCD003829SQ.USERdanio-user.R1.fastq.gz	147500592	https://danio-code.zfin.org/files/annotated_files/ChIP-seq/DCD007497BS/ChIP-seq_Mueller_lab_H3K4me1_0001AS.DCD003829SQ.USERdanio-user.R2.fastq.gz	ChIP-seq_Mueller_lab_H3K4me1_0001AS.DCD003829SQ.USERdanio-user.R2.fastq.gz	152412876	0e63ee1141609834ef6bb4e46afbddc925c7b07d	TRUE
DCD000518SR	DANIO-CODE Gap-filling data	complete upload	Survey	Zebrafish is not only a popular model for embryonic development but it is increasingly used to successfully model human disease, to screen therapeutic effects and the toxicity of drugs. Zebrafish genome is the third most complete vertebrates. Functional annotation of this genome is essential to realise the power of this model organism in diverse areas of biomedical research. DANIO-CODE internatio…	NA	PRJNA821001	DCD007497BS	Mueller lab	whole organism	WT	early embryonic cell	12h	5-9 somites	Mueller lab	NA	NA	NA	NA	no value	DCD014927BR	ChIP-seq_Mueller_lab_Input_0001AS	ChIP-seq	Mueller lab	Input	no value	GapFilling_ChIP	DCD003502AA	no value	DCD004006TR	DCD003845SQ	Illumina	HiSeq 3000	2021-07-26	paired end	unstranded	75	DCD019733DT	FASTQ	https://danio-code.zfin.org/files/annotated_files/ChIP-seq/DCD007497BS/ChIP-seq_Mueller_lab_Input_0001AS.DCD003845SQ.USERdanio-user.R1.fastq.gz	ChIP-seq_Mueller_lab_Input_0001AS.DCD003845SQ.USERdanio-user.R1.fastq.gz	255775657	https://danio-code.zfin.org/files/annotated_files/ChIP-seq/DCD007497BS/ChIP-seq_Mueller_lab_Input_0001AS.DCD003845SQ.USERdanio-user.R2.fastq.gz	ChIP-seq_Mueller_lab_Input_0001AS.DCD003845SQ.USERdanio-user.R2.fastq.gz	266625284	00af80c4beb40fd740956289bc21fe075465e1aa	TRUE
DCD000518SR	DANIO-CODE Gap-filling data	complete upload	Survey	Zebrafish is not only a popular model for embryonic development but it is increasingly used to successfully model human disease, to screen therapeutic effects and the toxicity of drugs. Zebrafish genome is the third most complete vertebrates. Functional annotation of this genome is essential to realise the power of this model organism in diverse areas of biomedical research. DANIO-CODE internatio…	NA	PRJNA821001	DCD007497BS	Mueller lab	whole organism	WT	early embryonic cell	12h	5-9 somites	Mueller lab	NA	NA	NA	NA	no value	DCD014927BR	ChIP-seq_Mueller_lab_Input_0001AS	ChIP-seq	Mueller lab	Input	no value	GapFilling_ChIP	DCD003502AA	no value	DCD004005TR	DCD003867SQ	Illumina	HiSeq 3000	2021-07-26	paired end	unstranded	75	DCD019734DT	FASTQ	https://danio-code.zfin.org/files/annotated_files/ChIP-seq/DCD007497BS/ChIP-seq_Mueller_lab_Input_0001AS.DCD003867SQ.USERdanio-user.R1.fastq.gz	ChIP-seq_Mueller_lab_Input_0001AS.DCD003867SQ.USERdanio-user.R1.fastq.gz	258091429	https://danio-code.zfin.org/files/annotated_files/ChIP-seq/DCD007497BS/ChIP-seq_Mueller_lab_Input_0001AS.DCD003867SQ.USERdanio-user.R2.fastq.gz	ChIP-seq_Mueller_lab_Input_0001AS.DCD003867SQ.USERdanio-user.R2.fastq.gz	267549898	c8f3d5e892abcbe1f25310f22217325ded3cb35e	TRUE
DCD000518SR	DANIO-CODE Gap-filling data	complete upload	Survey	Zebrafish is not only a popular model for embryonic development but it is increasingly used to successfully model human disease, to screen therapeutic effects and the toxicity of drugs. Zebrafish genome is the third most complete vertebrates. Functional annotation of this genome is essential to realise the power of this model organism in diverse areas of biomedical research. DANIO-CODE internatio…	NA	PRJNA821001	DCD007497BS	Mueller lab	whole organism	WT	early embryonic cell	12h	5-9 somites	Mueller lab	NA	NA	NA	NA	no value	DCD014927BR	ChIP-seq_Mueller_lab_Input_0001AS	ChIP-seq	Mueller lab	Input	no value	GapFilling_ChIP	DCD003502AA	no value	DCD004002TR	DCD003833SQ	Illumina	HiSeq 3000	2021-07-26	paired end	unstranded	75	DCD019731DT	FASTQ	https://danio-code.zfin.org/files/annotated_files/ChIP-seq/DCD007497BS/ChIP-seq_Mueller_lab_Input_0001AS.DCD003833SQ.USERdanio-user.R1.fastq.gz	ChIP-seq_Mueller_lab_Input_0001AS.DCD003833SQ.USERdanio-user.R1.fastq.gz	259463894	https://danio-code.zfin.org/files/annotated_files/ChIP-seq/DCD007497BS/ChIP-seq_Mueller_lab_Input_0001AS.DCD003833SQ.USERdanio-user.R2.fastq.gz	ChIP-seq_Mueller_lab_Input_0001AS.DCD003833SQ.USERdanio-user.R2.fastq.gz	269762218	75e40c13e905d21273e2c7e1d5b31b9791b58699	TRUE
DCD000518SR	DANIO-CODE Gap-filling data	complete upload	Survey	Zebrafish is not only a popular model for embryonic development but it is increasingly used to successfully model human disease, to screen therapeutic effects and the toxicity of drugs. Zebrafish genome is the third most complete vertebrates. Functional annotation of this genome is essential to realise the power of this model organism in diverse areas of biomedical research. DANIO-CODE internatio…	NA	PRJNA821001	DCD007497BS	Mueller lab	whole organism	WT	early embryonic cell	12h	5-9 somites	Mueller lab	NA	NA	NA	NA	no value	DCD014927BR	ChIP-seq_Mueller_lab_Input_0001AS	ChIP-seq	Mueller lab	Input	no value	GapFilling_ChIP	DCD003502AA	no value	DCD003976TR	DCD003855SQ	Illumina	HiSeq 3000	2021-07-26	paired end	unstranded	75	DCD019732DT	FASTQ	https://danio-code.zfin.org/files/annotated_files/ChIP-seq/DCD007497BS/ChIP-seq_Mueller_lab_Input_0001AS.DCD003855SQ.USERdanio-user.R1.fastq.gz	ChIP-seq_Mueller_lab_Input_0001AS.DCD003855SQ.USERdanio-user.R1.fastq.gz	263053453	https://danio-code.zfin.org/files/annotated_files/ChIP-seq/DCD007497BS/ChIP-seq_Mueller_lab_Input_0001AS.DCD003855SQ.USERdanio-user.R2.fastq.gz	ChIP-seq_Mueller_lab_Input_0001AS.DCD003855SQ.USERdanio-user.R2.fastq.gz	272378161	1bda93650e88b1b1085c217ec0aa9fdc27fd4d09	TRUE
DCD000518SR	DANIO-CODE Gap-filling data	complete upload	Survey	Zebrafish is not only a popular model for embryonic development but it is increasingly used to successfully model human disease, to screen therapeutic effects and the toxicity of drugs. Zebrafish genome is the third most complete vertebrates. Functional annotation of this genome is essential to realise the power of this model organism in diverse areas of biomedical research. DANIO-CODE internatio…	NA	PRJNA821001	DCD007497BS	Mueller lab	whole organism	WT	early embryonic cell	12h	5-9 somites	Mueller lab	NA	NA	NA	NA	no value	DCD014926BR	ChIP-seq_Mueller_lab_H3K27me3_0004AS	ChIP-seq	Mueller lab	H3K27me3	no value	GapFilling_ChIP	DCD003501AA	DCD003502AA	DCD004011TR	DCD003842SQ	Illumina	HiSeq 3000	2021-07-26	paired end	unstranded	75	DCD019729DT	FASTQ	https://danio-code.zfin.org/files/annotated_files/ChIP-seq/DCD007497BS/ChIP-seq_Mueller_lab_H3K27me3_0004AS.DCD003842SQ.USERdanio-user.R1.fastq.gz	ChIP-seq_Mueller_lab_H3K27me3_0004AS.DCD003842SQ.USERdanio-user.R1.fastq.gz	304247122	https://danio-code.zfin.org/files/annotated_files/ChIP-seq/DCD007497BS/ChIP-seq_Mueller_lab_H3K27me3_0004AS.DCD003842SQ.USERdanio-user.R2.fastq.gz	ChIP-seq_Mueller_lab_H3K27me3_0004AS.DCD003842SQ.USERdanio-user.R2.fastq.gz	316514782	ed884618c1f6f89bf5bd373e1720a515394d9821	TRUE
DCD000518SR	DANIO-CODE Gap-filling data	complete upload	Survey	Zebrafish is not only a popular model for embryonic development but it is increasingly used to successfully model human disease, to screen therapeutic effects and the toxicity of drugs. Zebrafish genome is the third most complete vertebrates. Functional annotation of this genome is essential to realise the power of this model organism in diverse areas of biomedical research. DANIO-CODE internatio…	NA	PRJNA821001	DCD007497BS	Mueller lab	whole organism	WT	early embryonic cell	12h	5-9 somites	Mueller lab	NA	NA	NA	NA	no value	DCD014926BR	ChIP-seq_Mueller_lab_H3K27me3_0004AS	ChIP-seq	Mueller lab	H3K27me3	no value	GapFilling_ChIP	DCD003501AA	DCD003502AA	DCD003998TR	DCD003870SQ	Illumina	HiSeq 3000	2021-07-26	paired end	unstranded	75	DCD019730DT	FASTQ	https://danio-code.zfin.org/files/annotated_files/ChIP-seq/DCD007497BS/ChIP-seq_Mueller_lab_H3K27me3_0004AS.DCD003870SQ.USERdanio-user.R1.fastq.gz	ChIP-seq_Mueller_lab_H3K27me3_0004AS.DCD003870SQ.USERdanio-user.R1.fastq.gz	306743296	https://danio-code.zfin.org/files/annotated_files/ChIP-seq/DCD007497BS/ChIP-seq_Mueller_lab_H3K27me3_0004AS.DCD003870SQ.USERdanio-user.R2.fastq.gz	ChIP-seq_Mueller_lab_H3K27me3_0004AS.DCD003870SQ.USERdanio-user.R2.fastq.gz	317296197	2c2d6abc181a929029f4140d6d637e6da3e51a33	TRUE
DCD000518SR	DANIO-CODE Gap-filling data	complete upload	Survey	Zebrafish is not only a popular model for embryonic development but it is increasingly used to successfully model human disease, to screen therapeutic effects and the toxicity of drugs. Zebrafish genome is the third most complete vertebrates. Functional annotation of this genome is essential to realise the power of this model organism in diverse areas of biomedical research. DANIO-CODE internatio…	NA	PRJNA821001	DCD007497BS	Mueller lab	whole organism	WT	early embryonic cell	12h	5-9 somites	Mueller lab	NA	NA	NA	NA	no value	DCD014926BR	ChIP-seq_Mueller_lab_H3K27me3_0004AS	ChIP-seq	Mueller lab	H3K27me3	no value	GapFilling_ChIP	DCD003501AA	DCD003502AA	DCD003984TR	DCD003817SQ	Illumina	HiSeq 3000	2021-07-26	paired end	unstranded	75	DCD019727DT	FASTQ	https://danio-code.zfin.org/files/annotated_files/ChIP-seq/DCD007497BS/ChIP-seq_Mueller_lab_H3K27me3_0004AS.DCD003817SQ.USERdanio-user.R1.fastq.gz	ChIP-seq_Mueller_lab_H3K27me3_0004AS.DCD003817SQ.USERdanio-user.R1.fastq.gz	308589319	https://danio-code.zfin.org/files/annotated_files/ChIP-seq/DCD007497BS/ChIP-seq_Mueller_lab_H3K27me3_0004AS.DCD003817SQ.USERdanio-user.R2.fastq.gz	ChIP-seq_Mueller_lab_H3K27me3_0004AS.DCD003817SQ.USERdanio-user.R2.fastq.gz	320182000	72f33d5d23b16e3044b7076624bb950406a06299	TRUE
DCD000518SR	DANIO-CODE Gap-filling data	complete upload	Survey	Zebrafish is not only a popular model for embryonic development but it is increasingly used to successfully model human disease, to screen therapeutic effects and the toxicity of drugs. Zebrafish genome is the third most complete vertebrates. Functional annotation of this genome is essential to realise the power of this model organism in diverse areas of biomedical research. DANIO-CODE internatio…	NA	PRJNA821001	DCD007497BS	Mueller lab	whole organism	WT	early embryonic cell	12h	5-9 somites	Mueller lab	NA	NA	NA	NA	no value	DCD014926BR	ChIP-seq_Mueller_lab_H3K27me3_0004AS	ChIP-seq	Mueller lab	H3K27me3	no value	GapFilling_ChIP	DCD003501AA	DCD003502AA	DCD003968TR	DCD003876SQ	Illumina	HiSeq 3000	2021-07-26	paired end	unstranded	75	DCD019728DT	FASTQ	https://danio-code.zfin.org/files/annotated_files/ChIP-seq/DCD007497BS/ChIP-seq_Mueller_lab_H3K27me3_0004AS.DCD003876SQ.USERdanio-user.R1.fastq.gz	ChIP-seq_Mueller_lab_H3K27me3_0004AS.DCD003876SQ.USERdanio-user.R1.fastq.gz	312781979	https://danio-code.zfin.org/files/annotated_files/ChIP-seq/DCD007497BS/ChIP-seq_Mueller_lab_H3K27me3_0004AS.DCD003876SQ.USERdanio-user.R2.fastq.gz	ChIP-seq_Mueller_lab_H3K27me3_0004AS.DCD003876SQ.USERdanio-user.R2.fastq.gz	323127695	0960af6ff23e69608978aa750af7cd3f309e8914	TRUE
DCD000514SR	CAGE-seq for enhancer calling in early stages	complete upload	Survey	CAGE-seq for enhancer calling in early stages	NA	PRJNA821088	DCD007478BS	Mueller lab	whole organism	WT	no value	4.7h	30%-epiboly	NGI Sweden	NA	NA	NA	NA	no value	DCD014804BR	CAGE-seq_Mueller_lab_0014AS	CAGE-seq	Mueller lab	NA	Total RNA	Nuclear CAGE. Total RNA was collected using the miRNeasy kit (Qiagen), according to the manufacturer's instructions. Nuclear RNA was also collected, through a nuclear isolation protocol based on the Nuclei EZ isolation kit (Sigma) but optimized for zebrafish tissue. In summary embryos were de-corionated and then dissociated and de-yolked in a cell swelling buffer (250mM Sucrose, 10mM Tris-HCL (pH…	DCD003377AA	no value	DCD003875TR	DCD003724SQ	Illumina	HiSeq 2500	2019-10-30	single end	unstranded	50	DCD019640DT	FASTQ	https://danio-code.zfin.org/files/annotated_files/CAGE-seq/DCD007478BS/CAGE-seq_Mueller_lab_0014AS.DCD003724SQ.USERdanio-user.R1.fastq.gz	CAGE-seq_Mueller_lab_0014AS.DCD003724SQ.USERdanio-user.R1.fastq.gz	421599701	no value	no value	no value	1e1fa7dd57a7ed11b2a2b81be08fddb85456f9f4	FALSE
DCD000514SR	CAGE-seq for enhancer calling in early stages	complete upload	Survey	CAGE-seq for enhancer calling in early stages	NA	PRJNA821088	DCD007478BS	Mueller lab	whole organism	WT	no value	4.7h	30%-epiboly	NGI Sweden	NA	NA	NA	NA	no value	DCD014801BR	CAGE-seq_Mueller_lab_0014AS	CAGE-seq	Mueller lab	NA	Total RNA	Nuclear CAGE. Total RNA was collected using the miRNeasy kit (Qiagen), according to the manufacturer's instructions. Nuclear RNA was also collected, through a nuclear isolation protocol based on the Nuclei EZ isolation kit (Sigma) but optimized for zebrafish tissue. In summary embryos were de-corionated and then dissociated and de-yolked in a cell swelling buffer (250mM Sucrose, 10mM Tris-HCL (pH…	DCD003385AA	no value	DCD003880TR	DCD003728SQ	Illumina	HiSeq 2500	2019-10-30	single end	unstranded	50	DCD019647DT	FASTQ	https://danio-code.zfin.org/files/annotated_files/CAGE-seq/DCD007478BS/CAGE-seq_Mueller_lab_0014AS.DCD003728SQ.USERdanio-user.R1.fastq.gz	CAGE-seq_Mueller_lab_0014AS.DCD003728SQ.USERdanio-user.R1.fastq.gz	536924561	no value	no value	no value	b6a0f778f884b3148cb20ce4dacdd150e13bcc5c	FALSE
DCD000514SR	CAGE-seq for enhancer calling in early stages	complete upload	Survey	CAGE-seq for enhancer calling in early stages	NA	PRJNA821088	DCD007478BS	Mueller lab	whole organism	WT	no value	4.7h	30%-epiboly	NGI Sweden	NA	NA	NA	NA	no value	DCD014800BR	CAGE-seq_Mueller_lab_0014AS	CAGE-seq	Mueller lab	NA	Total RNA	Nuclear CAGE. Total RNA was collected using the miRNeasy kit (Qiagen), according to the manufacturer's instructions. Nuclear RNA was also collected, through a nuclear isolation protocol based on the Nuclei EZ isolation kit (Sigma) but optimized for zebrafish tissue. In summary embryos were de-corionated and then dissociated and de-yolked in a cell swelling buffer (250mM Sucrose, 10mM Tris-HCL (pH…	DCD003381AA	no value	DCD003877TR	DCD003732SQ	Illumina	HiSeq 2500	2019-10-30	single end	unstranded	50	DCD019644DT	FASTQ	https://danio-code.zfin.org/files/annotated_files/CAGE-seq/DCD007478BS/CAGE-seq_Mueller_lab_0014AS.DCD003732SQ.USERdanio-user.R1.fastq.gz	CAGE-seq_Mueller_lab_0014AS.DCD003732SQ.USERdanio-user.R1.fastq.gz	568848830	no value	no value	no value	e8155b7812059c931e7bf997bc179aca2f06027e	FALSE
DCD000514SR	CAGE-seq for enhancer calling in early stages	complete upload	Survey	CAGE-seq for enhancer calling in early stages	NA	PRJNA821088	DCD007477BS	Mueller lab	whole organism	WT	no value	1d 18h	High-pec	NGI Sweden	NA	NA	NA	NA	no value	DCD014812BR	CAGE-seq_Mueller_lab_0014AS	CAGE-seq	Mueller lab	NA	Total RNA	Nuclear CAGE. Total RNA was collected using the miRNeasy kit (Qiagen), according to the manufacturer's instructions. Nuclear RNA was also collected, through a nuclear isolation protocol based on the Nuclei EZ isolation kit (Sigma) but optimized for zebrafish tissue. In summary embryos were de-corionated and then dissociated and de-yolked in a cell swelling buffer (250mM Sucrose, 10mM Tris-HCL (pH…	DCD003380AA	no value	DCD003881TR	DCD003734SQ	Illumina	HiSeq 2500	2019-10-30	single end	unstranded	50	DCD019641DT	FASTQ	https://danio-code.zfin.org/files/annotated_files/CAGE-seq/DCD007477BS/CAGE-seq_Mueller_lab_0014AS.DCD003734SQ.USERdanio-user.R1.fastq.gz	CAGE-seq_Mueller_lab_0014AS.DCD003734SQ.USERdanio-user.R1.fastq.gz	383366868	no value	no value	no value	ab61070e86cdac963e76bd10b4a3a7fb27020117	FALSE
DCD000514SR	CAGE-seq for enhancer calling in early stages	complete upload	Survey	CAGE-seq for enhancer calling in early stages	NA	PRJNA821088	DCD007477BS	Mueller lab	whole organism	WT	no value	1d 18h	High-pec	NGI Sweden	NA	NA	NA	NA	no value	DCD014810BR	CAGE-seq_Mueller_lab_0014AS	CAGE-seq	Mueller lab	NA	Total RNA	Nuclear CAGE. Total RNA was collected using the miRNeasy kit (Qiagen), according to the manufacturer's instructions. Nuclear RNA was also collected, through a nuclear isolation protocol based on the Nuclei EZ isolation kit (Sigma) but optimized for zebrafish tissue. In summary embryos were de-corionated and then dissociated and de-yolked in a cell swelling buffer (250mM Sucrose, 10mM Tris-HCL (pH…	DCD003384AA	no value	DCD003873TR	DCD003729SQ	Illumina	HiSeq 2500	2019-10-30	single end	unstranded	50	DCD019645DT	FASTQ	https://danio-code.zfin.org/files/annotated_files/CAGE-seq/DCD007477BS/CAGE-seq_Mueller_lab_0014AS.DCD003729SQ.USERdanio-user.R1.fastq.gz	CAGE-seq_Mueller_lab_0014AS.DCD003729SQ.USERdanio-user.R1.fastq.gz	265040799	no value	no value	no value	b2464990f9ae0baae81f6c297c5744121a73d8d1	FALSE
DCD000514SR	CAGE-seq for enhancer calling in early stages	complete upload	Survey	CAGE-seq for enhancer calling in early stages	NA	PRJNA821088	DCD007477BS	Mueller lab	whole organism	WT	no value	1d 18h	High-pec	NGI Sweden	NA	NA	NA	NA	no value	DCD014798BR	CAGE-seq_Mueller_lab_0014AS	CAGE-seq	Mueller lab	NA	Total RNA	Nuclear CAGE. Total RNA was collected using the miRNeasy kit (Qiagen), according to the manufacturer's instructions. Nuclear RNA was also collected, through a nuclear isolation protocol based on the Nuclei EZ isolation kit (Sigma) but optimized for zebrafish tissue. In summary embryos were de-corionated and then dissociated and de-yolked in a cell swelling buffer (250mM Sucrose, 10mM Tris-HCL (pH…	DCD003376AA	no value	DCD003886TR	DCD003737SQ	Illumina	HiSeq 2500	2019-10-30	single end	unstranded	50	DCD019637DT	FASTQ	https://danio-code.zfin.org/files/annotated_files/CAGE-seq/DCD007477BS/CAGE-seq_Mueller_lab_0014AS.DCD003737SQ.USERdanio-user.R1.fastq.gz	CAGE-seq_Mueller_lab_0014AS.DCD003737SQ.USERdanio-user.R1.fastq.gz	677782528	no value	no value	no value	b4cd1221705ad90f897baa5f10aa6b860265da0d	FALSE
DCD000514SR	CAGE-seq for enhancer calling in early stages	complete upload	Survey	CAGE-seq for enhancer calling in early stages	NA	PRJNA821088	DCD007476BS	Mueller lab	whole organism	WT	no value	1d	Prim-5	NGI Sweden	NA	NA	NA	NA	no value	DCD014806BR	CAGE-seq_Mueller_lab_0014AS	CAGE-seq	Mueller lab	NA	Total RNA	Nuclear CAGE. Total RNA was collected using the miRNeasy kit (Qiagen), according to the manufacturer's instructions. Nuclear RNA was also collected, through a nuclear isolation protocol based on the Nuclei EZ isolation kit (Sigma) but optimized for zebrafish tissue. In summary embryos were de-corionated and then dissociated and de-yolked in a cell swelling buffer (250mM Sucrose, 10mM Tris-HCL (pH…	DCD003379AA	no value	DCD003879TR	DCD003723SQ	Illumina	HiSeq 2500	2019-10-30	single end	unstranded	50	DCD019642DT	FASTQ	https://danio-code.zfin.org/files/annotated_files/CAGE-seq/DCD007476BS/CAGE-seq_Mueller_lab_0014AS.DCD003723SQ.USERdanio-user.R1.fastq.gz	CAGE-seq_Mueller_lab_0014AS.DCD003723SQ.USERdanio-user.R1.fastq.gz	297069806	no value	no value	no value	c78289409a38a2794c5ad6615a1189cc80d9f65c	FALSE
DCD000514SR	CAGE-seq for enhancer calling in early stages	complete upload	Survey	CAGE-seq for enhancer calling in early stages	NA	PRJNA821088	DCD007476BS	Mueller lab	whole organism	WT	no value	1d	Prim-5	NGI Sweden	NA	NA	NA	NA	no value	DCD014805BR	CAGE-seq_Mueller_lab_0014AS	CAGE-seq	Mueller lab	NA	Total RNA	Nuclear CAGE. Total RNA was collected using the miRNeasy kit (Qiagen), according to the manufacturer's instructions. Nuclear RNA was also collected, through a nuclear isolation protocol based on the Nuclei EZ isolation kit (Sigma) but optimized for zebrafish tissue. In summary embryos were de-corionated and then dissociated and de-yolked in a cell swelling buffer (250mM Sucrose, 10mM Tris-HCL (pH…	DCD003383AA	no value	DCD003871TR	DCD003718SQ	Illumina	HiSeq 2500	2019-10-30	single end	unstranded	50	DCD019646DT	FASTQ	https://danio-code.zfin.org/files/annotated_files/CAGE-seq/DCD007476BS/CAGE-seq_Mueller_lab_0014AS.DCD003718SQ.USERdanio-user.R1.fastq.gz	CAGE-seq_Mueller_lab_0014AS.DCD003718SQ.USERdanio-user.R1.fastq.gz	414475400	no value	no value	no value	e92c8f7cdc340ca53abcfec4f65f0128bc465c03	FALSE
DCD000514SR	CAGE-seq for enhancer calling in early stages	complete upload	Survey	CAGE-seq for enhancer calling in early stages	NA	PRJNA821088	DCD007476BS	Mueller lab	whole organism	WT	no value	1d	Prim-5	NGI Sweden	NA	NA	NA	NA	no value	DCD014797BR	CAGE-seq_Mueller_lab_0014AS	CAGE-seq	Mueller lab	NA	Total RNA	Nuclear CAGE. Total RNA was collected using the miRNeasy kit (Qiagen), according to the manufacturer's instructions. Nuclear RNA was also collected, through a nuclear isolation protocol based on the Nuclei EZ isolation kit (Sigma) but optimized for zebrafish tissue. In summary embryos were de-corionated and then dissociated and de-yolked in a cell swelling buffer (250mM Sucrose, 10mM Tris-HCL (pH…	DCD003375AA	no value	DCD003894TR	DCD003719SQ	Illumina	HiSeq 2500	2019-10-30	single end	unstranded	50	DCD019638DT	FASTQ	https://danio-code.zfin.org/files/annotated_files/CAGE-seq/DCD007476BS/CAGE-seq_Mueller_lab_0014AS.DCD003719SQ.USERdanio-user.R1.fastq.gz	CAGE-seq_Mueller_lab_0014AS.DCD003719SQ.USERdanio-user.R1.fastq.gz	382136704	no value	no value	no value	9c453ba8ee444227434eb192a175c0534a12ee48	FALSE
DCD000514SR	CAGE-seq for enhancer calling in early stages	complete upload	Survey	CAGE-seq for enhancer calling in early stages	NA	PRJNA821088	DCD007475BS	Mueller lab	whole organism	WT	no value	4.7h	30%-epiboly	NGI Sweden	NA	NA	NA	NA	no value	DCD014816BR	CAGE-seq_Mueller_lab_0013AS	CAGE-seq	Mueller lab	NA	Total RNA	Whole cell CAGE. Total RNA was collected using the miRNeasy kit (Qiagen), according to the manufacturer's instructions. Nuclear RNA was also collected, through a nuclear isolation protocol based on the Nuclei EZ isolation kit (Sigma) but optimized for zebrafish tissue. In summary embryos were de-corionated and then dissociated and de-yolked in a cell swelling buffer (250mM Sucrose, 10mM Tris-HCL …	DCD003389AA	no value	DCD003889TR	DCD003740SQ	Illumina	HiSeq 2500	2019-10-30	single end	unstranded	50	DCD019628DT	FASTQ	https://danio-code.zfin.org/files/annotated_files/CAGE-seq/DCD007475BS/CAGE-seq_Mueller_lab_0013AS.DCD003740SQ.USERdanio-user.R1.fastq.gz	CAGE-seq_Mueller_lab_0013AS.DCD003740SQ.USERdanio-user.R1.fastq.gz	38478944	no value	no value	no value	ffe99a8cf1c0ef28df0fff8c2a9d18a9ef4e1b52	FALSE
DCD000514SR	CAGE-seq for enhancer calling in early stages	complete upload	Survey	CAGE-seq for enhancer calling in early stages	NA	PRJNA821088	DCD007475BS	Mueller lab	whole organism	WT	no value	4.7h	30%-epiboly	NGI Sweden	NA	NA	NA	NA	no value	DCD014808BR	CAGE-seq_Mueller_lab_0013AS	CAGE-seq	Mueller lab	NA	Total RNA	Whole cell CAGE. Total RNA was collected using the miRNeasy kit (Qiagen), according to the manufacturer's instructions. Nuclear RNA was also collected, through a nuclear isolation protocol based on the Nuclei EZ isolation kit (Sigma) but optimized for zebrafish tissue. In summary embryos were de-corionated and then dissociated and de-yolked in a cell swelling buffer (250mM Sucrose, 10mM Tris-HCL …	DCD003373AA	no value	DCD003883TR	DCD003725SQ	Illumina	HiSeq 2500	2019-10-30	single end	unstranded	50	DCD019636DT	FASTQ	https://danio-code.zfin.org/files/annotated_files/CAGE-seq/DCD007475BS/CAGE-seq_Mueller_lab_0013AS.DCD003725SQ.USERdanio-user.R1.fastq.gz	CAGE-seq_Mueller_lab_0013AS.DCD003725SQ.USERdanio-user.R1.fastq.gz	1141078539	no value	no value	no value	a19ffa2f5021da3beb9d1db2e16c65d55de61275	FALSE
DCD000514SR	CAGE-seq for enhancer calling in early stages	complete upload	Survey	CAGE-seq for enhancer calling in early stages	NA	PRJNA821088	DCD007475BS	Mueller lab	whole organism	WT	no value	4.7h	30%-epiboly	NGI Sweden	NA	NA	NA	NA	no value	DCD014803BR	CAGE-seq_Mueller_lab_0013AS	CAGE-seq	Mueller lab	NA	Total RNA	Whole cell CAGE. Total RNA was collected using the miRNeasy kit (Qiagen), according to the manufacturer's instructions. Nuclear RNA was also collected, through a nuclear isolation protocol based on the Nuclei EZ isolation kit (Sigma) but optimized for zebrafish tissue. In summary embryos were de-corionated and then dissociated and de-yolked in a cell swelling buffer (250mM Sucrose, 10mM Tris-HCL …	DCD003369AA	no value	DCD003887TR	DCD003720SQ	Illumina	HiSeq 2500	2019-10-30	single end	unstranded	50	DCD019632DT	FASTQ	https://danio-code.zfin.org/files/annotated_files/CAGE-seq/DCD007475BS/CAGE-seq_Mueller_lab_0013AS.DCD003720SQ.USERdanio-user.R1.fastq.gz	CAGE-seq_Mueller_lab_0013AS.DCD003720SQ.USERdanio-user.R1.fastq.gz	332787266	no value	no value	no value	0b285556b619ebb3ef4d531685a1dac3e7db5562	FALSE
DCD000514SR	CAGE-seq for enhancer calling in early stages	complete upload	Survey	CAGE-seq for enhancer calling in early stages	NA	PRJNA821088	DCD007474BS	Mueller lab	whole organism	WT	no value	14h	5-9 somites	NGI Sweden	NA	NA	NA	NA	no value	DCD014811BR	CAGE-seq_Mueller_lab_0014AS	CAGE-seq	Mueller lab	NA	Total RNA	Nuclear CAGE. Total RNA was collected using the miRNeasy kit (Qiagen), according to the manufacturer's instructions. Nuclear RNA was also collected, through a nuclear isolation protocol based on the Nuclei EZ isolation kit (Sigma) but optimized for zebrafish tissue. In summary embryos were de-corionated and then dissociated and de-yolked in a cell swelling buffer (250mM Sucrose, 10mM Tris-HCL (pH…	DCD003378AA	no value	DCD003890TR	DCD003726SQ	Illumina	HiSeq 2500	2019-10-30	single end	unstranded	50	DCD019639DT	FASTQ	https://danio-code.zfin.org/files/annotated_files/CAGE-seq/DCD007474BS/CAGE-seq_Mueller_lab_0014AS.DCD003726SQ.USERdanio-user.R1.fastq.gz	CAGE-seq_Mueller_lab_0014AS.DCD003726SQ.USERdanio-user.R1.fastq.gz	167825302	no value	no value	no value	f47cf1cb6abca9c79f9be62891dba1c1003e7310	FALSE
DCD000514SR	CAGE-seq for enhancer calling in early stages	complete upload	Survey	CAGE-seq for enhancer calling in early stages	NA	PRJNA821088	DCD007474BS	Mueller lab	whole organism	WT	no value	14h	5-9 somites	NGI Sweden	NA	NA	NA	NA	no value	DCD014809BR	CAGE-seq_Mueller_lab_0014AS	CAGE-seq	Mueller lab	NA	Total RNA	Nuclear CAGE. Total RNA was collected using the miRNeasy kit (Qiagen), according to the manufacturer's instructions. Nuclear RNA was also collected, through a nuclear isolation protocol based on the Nuclei EZ isolation kit (Sigma) but optimized for zebrafish tissue. In summary embryos were de-corionated and then dissociated and de-yolked in a cell swelling buffer (250mM Sucrose, 10mM Tris-HCL (pH…	DCD003382AA	no value	DCD003878TR	DCD003736SQ	Illumina	HiSeq 2500	2019-10-30	single end	unstranded	50	DCD019643DT	FASTQ	https://danio-code.zfin.org/files/annotated_files/CAGE-seq/DCD007474BS/CAGE-seq_Mueller_lab_0014AS.DCD003736SQ.USERdanio-user.R1.fastq.gz	CAGE-seq_Mueller_lab_0014AS.DCD003736SQ.USERdanio-user.R1.fastq.gz	371352147	no value	no value	no value	2ea71cf137b9aa6ba809bb4a9f20a4c5611f739a	FALSE
DCD000514SR	CAGE-seq for enhancer calling in early stages	complete upload	Survey	CAGE-seq for enhancer calling in early stages	NA	PRJNA821088	DCD007474BS	Mueller lab	whole organism	WT	no value	14h	5-9 somites	NGI Sweden	NA	NA	NA	NA	no value	DCD014802BR	CAGE-seq_Mueller_lab_0014AS	CAGE-seq	Mueller lab	NA	Total RNA	Nuclear CAGE. Total RNA was collected using the miRNeasy kit (Qiagen), according to the manufacturer's instructions. Nuclear RNA was also collected, through a nuclear isolation protocol based on the Nuclei EZ isolation kit (Sigma) but optimized for zebrafish tissue. In summary embryos were de-corionated and then dissociated and de-yolked in a cell swelling buffer (250mM Sucrose, 10mM Tris-HCL (pH…	DCD003390AA	no value	DCD003888TR	DCD003721SQ	Illumina	HiSeq 2500	2019-10-30	single end	unstranded	50	DCD019624DT	FASTQ	https://danio-code.zfin.org/files/annotated_files/CAGE-seq/DCD007474BS/CAGE-seq_Mueller_lab_0014AS.DCD003721SQ.USERdanio-user.R1.fastq.gz	CAGE-seq_Mueller_lab_0014AS.DCD003721SQ.USERdanio-user.R1.fastq.gz	269231802	no value	no value	no value	698edd8fa570206b0298531de0613851851495df	FALSE
DCD000514SR	CAGE-seq for enhancer calling in early stages	complete upload	Survey	CAGE-seq for enhancer calling in early stages	NA	PRJNA821088	DCD007473BS	Mueller lab	whole organism	WT	no value	1d	Prim-5	NGI Sweden	NA	NA	NA	NA	no value	DCD014818BR	CAGE-seq_Mueller_lab_0013AS	CAGE-seq	Mueller lab	NA	Total RNA	Whole cell CAGE. Total RNA was collected using the miRNeasy kit (Qiagen), according to the manufacturer's instructions. Nuclear RNA was also collected, through a nuclear isolation protocol based on the Nuclei EZ isolation kit (Sigma) but optimized for zebrafish tissue. In summary embryos were de-corionated and then dissociated and de-yolked in a cell swelling buffer (250mM Sucrose, 10mM Tris-HCL …	DCD003367AA	no value	DCD003885TR	DCD003739SQ	Illumina	HiSeq 2500	2019-10-30	single end	unstranded	50	DCD019630DT	FASTQ	https://danio-code.zfin.org/files/annotated_files/CAGE-seq/DCD007473BS/CAGE-seq_Mueller_lab_0013AS.DCD003739SQ.USERdanio-user.R1.fastq.gz	CAGE-seq_Mueller_lab_0013AS.DCD003739SQ.USERdanio-user.R1.fastq.gz	878443810	no value	no value	no value	403ffe91aa3cf39e0b3d1195dedfa9db3648660e	FALSE
DCD000514SR	CAGE-seq for enhancer calling in early stages	complete upload	Survey	CAGE-seq for enhancer calling in early stages	NA	PRJNA821088	DCD007473BS	Mueller lab	whole organism	WT	no value	1d	Prim-5	NGI Sweden	NA	NA	NA	NA	no value	DCD014817BR	CAGE-seq_Mueller_lab_0013AS	CAGE-seq	Mueller lab	NA	Total RNA	Whole cell CAGE. Total RNA was collected using the miRNeasy kit (Qiagen), according to the manufacturer's instructions. Nuclear RNA was also collected, through a nuclear isolation protocol based on the Nuclei EZ isolation kit (Sigma) but optimized for zebrafish tissue. In summary embryos were de-corionated and then dissociated and de-yolked in a cell swelling buffer (250mM Sucrose, 10mM Tris-HCL …	DCD003371AA	no value	DCD003876TR	DCD003717SQ	Illumina	HiSeq 2500	2019-10-30	single end	unstranded	50	DCD019634DT	FASTQ	https://danio-code.zfin.org/files/annotated_files/CAGE-seq/DCD007473BS/CAGE-seq_Mueller_lab_0013AS.DCD003717SQ.USERdanio-user.R1.fastq.gz	CAGE-seq_Mueller_lab_0013AS.DCD003717SQ.USERdanio-user.R1.fastq.gz	949798919	no value	no value	no value	04f4f5c2bcfe0edca4642adfb74874ad8fbd170e	FALSE
DCD000514SR	CAGE-seq for enhancer calling in early stages	complete upload	Survey	CAGE-seq for enhancer calling in early stages	NA	PRJNA821088	DCD007473BS	Mueller lab	whole organism	WT	no value	1d	Prim-5	NGI Sweden	NA	NA	NA	NA	no value	DCD014813BR	CAGE-seq_Mueller_lab_0013AS	CAGE-seq	Mueller lab	NA	Total RNA	Whole cell CAGE. Total RNA was collected using the miRNeasy kit (Qiagen), according to the manufacturer's instructions. Nuclear RNA was also collected, through a nuclear isolation protocol based on the Nuclei EZ isolation kit (Sigma) but optimized for zebrafish tissue. In summary embryos were de-corionated and then dissociated and de-yolked in a cell swelling buffer (250mM Sucrose, 10mM Tris-HCL …	DCD003387AA	no value	DCD003892TR	DCD003727SQ	Illumina	HiSeq 2500	2019-10-30	single end	unstranded	50	DCD019626DT	FASTQ	https://danio-code.zfin.org/files/annotated_files/CAGE-seq/DCD007473BS/CAGE-seq_Mueller_lab_0013AS.DCD003727SQ.USERdanio-user.R1.fastq.gz	CAGE-seq_Mueller_lab_0013AS.DCD003727SQ.USERdanio-user.R1.fastq.gz	583864263	no value	no value	no value	3c0fd5dbb84a57dba582cdc1893a14513e597185	FALSE
DCD000514SR	CAGE-seq for enhancer calling in early stages	complete upload	Survey	CAGE-seq for enhancer calling in early stages	NA	PRJNA821088	DCD007472BS	Mueller lab	whole organism	WT	no value	14h	5-9 somites	NGI Sweden	NA	NA	NA	NA	no value	DCD014820BR	CAGE-seq_Mueller_lab_0013AS	CAGE-seq	Mueller lab	NA	Total RNA	Whole cell CAGE. Total RNA was collected using the miRNeasy kit (Qiagen), according to the manufacturer's instructions. Nuclear RNA was also collected, through a nuclear isolation protocol based on the Nuclei EZ isolation kit (Sigma) but optimized for zebrafish tissue. In summary embryos were de-corionated and then dissociated and de-yolked in a cell swelling buffer (250mM Sucrose, 10mM Tris-HCL …	DCD003374AA	no value	DCD003884TR	DCD003722SQ	Illumina	HiSeq 2500	2019-10-30	single end	unstranded	50	DCD019635DT	FASTQ	https://danio-code.zfin.org/files/annotated_files/CAGE-seq/DCD007472BS/CAGE-seq_Mueller_lab_0013AS.DCD003722SQ.USERdanio-user.R1.fastq.gz	CAGE-seq_Mueller_lab_0013AS.DCD003722SQ.USERdanio-user.R1.fastq.gz	437953927	no value	no value	no value	c2f7d4e724c4eed027b8f654fa1537bcb5cc4f1c	FALSE
DCD000514SR	CAGE-seq for enhancer calling in early stages	complete upload	Survey	CAGE-seq for enhancer calling in early stages	NA	PRJNA821088	DCD007472BS	Mueller lab	whole organism	WT	no value	14h	5-9 somites	NGI Sweden	NA	NA	NA	NA	no value	DCD014819BR	CAGE-seq_Mueller_lab_0013AS	CAGE-seq	Mueller lab	NA	Total RNA	Whole cell CAGE. Total RNA was collected using the miRNeasy kit (Qiagen), according to the manufacturer's instructions. Nuclear RNA was also collected, through a nuclear isolation protocol based on the Nuclei EZ isolation kit (Sigma) but optimized for zebrafish tissue. In summary embryos were de-corionated and then dissociated and de-yolked in a cell swelling buffer (250mM Sucrose, 10mM Tris-HCL …	DCD003370AA	no value	DCD003874TR	DCD003738SQ	Illumina	HiSeq 2500	2019-10-30	single end	unstranded	50	DCD019631DT	FASTQ	https://danio-code.zfin.org/files/annotated_files/CAGE-seq/DCD007472BS/CAGE-seq_Mueller_lab_0013AS.DCD003738SQ.USERdanio-user.R1.fastq.gz	CAGE-seq_Mueller_lab_0013AS.DCD003738SQ.USERdanio-user.R1.fastq.gz	749272043	no value	no value	no value	2d1f1a173e94071cc5018d8687ace69b16788800	FALSE
DCD000514SR	CAGE-seq for enhancer calling in early stages	complete upload	Survey	CAGE-seq for enhancer calling in early stages	NA	PRJNA821088	DCD007472BS	Mueller lab	whole organism	WT	no value	14h	5-9 somites	NGI Sweden	NA	NA	NA	NA	no value	DCD014807BR	CAGE-seq_Mueller_lab_0013AS	CAGE-seq	Mueller lab	NA	Total RNA	Whole cell CAGE. Total RNA was collected using the miRNeasy kit (Qiagen), according to the manufacturer's instructions. Nuclear RNA was also collected, through a nuclear isolation protocol based on the Nuclei EZ isolation kit (Sigma) but optimized for zebrafish tissue. In summary embryos were de-corionated and then dissociated and de-yolked in a cell swelling buffer (250mM Sucrose, 10mM Tris-HCL …	DCD003388AA	no value	DCD003891TR	DCD003730SQ	Illumina	HiSeq 2500	2019-10-30	single end	unstranded	50	DCD019627DT	FASTQ	https://danio-code.zfin.org/files/annotated_files/CAGE-seq/DCD007472BS/CAGE-seq_Mueller_lab_0013AS.DCD003730SQ.USERdanio-user.R1.fastq.gz	CAGE-seq_Mueller_lab_0013AS.DCD003730SQ.USERdanio-user.R1.fastq.gz	230224968	no value	no value	no value	de29e6125e6793f0de44db79975d25e6559276ee	FALSE
DCD000514SR	CAGE-seq for enhancer calling in early stages	complete upload	Survey	CAGE-seq for enhancer calling in early stages	NA	PRJNA821088	DCD007471BS	Mueller lab	whole organism	WT	no value	1d 18h	High-pec	NGI Sweden	NA	NA	NA	NA	no value	DCD014815BR	CAGE-seq_Mueller_lab_0013AS	CAGE-seq	Mueller lab	NA	Total RNA	Whole cell CAGE. Total RNA was collected using the miRNeasy kit (Qiagen), according to the manufacturer's instructions. Nuclear RNA was also collected, through a nuclear isolation protocol based on the Nuclei EZ isolation kit (Sigma) but optimized for zebrafish tissue. In summary embryos were de-corionated and then dissociated and de-yolked in a cell swelling buffer (250mM Sucrose, 10mM Tris-HCL …	DCD003368AA	no value	DCD003882TR	DCD003735SQ	Illumina	HiSeq 2500	2019-10-30	single end	unstranded	50	DCD019629DT	FASTQ	https://danio-code.zfin.org/files/annotated_files/CAGE-seq/DCD007471BS/CAGE-seq_Mueller_lab_0013AS.DCD003735SQ.USERdanio-user.R1.fastq.gz	CAGE-seq_Mueller_lab_0013AS.DCD003735SQ.USERdanio-user.R1.fastq.gz	531766801	no value	no value	no value	d1115e0592c4e6155afb7b70f5d5e77e5c24dfca	FALSE
DCD000514SR	CAGE-seq for enhancer calling in early stages	complete upload	Survey	CAGE-seq for enhancer calling in early stages	NA	PRJNA821088	DCD007471BS	Mueller lab	whole organism	WT	no value	1d 18h	High-pec	NGI Sweden	NA	NA	NA	NA	no value	DCD014814BR	CAGE-seq_Mueller_lab_0013AS	CAGE-seq	Mueller lab	NA	Total RNA	Whole cell CAGE. Total RNA was collected using the miRNeasy kit (Qiagen), according to the manufacturer's instructions. Nuclear RNA was also collected, through a nuclear isolation protocol based on the Nuclei EZ isolation kit (Sigma) but optimized for zebrafish tissue. In summary embryos were de-corionated and then dissociated and de-yolked in a cell swelling buffer (250mM Sucrose, 10mM Tris-HCL …	DCD003372AA	no value	DCD003893TR	DCD003733SQ	Illumina	HiSeq 2500	2019-10-30	single end	unstranded	50	DCD019633DT	FASTQ	https://danio-code.zfin.org/files/annotated_files/CAGE-seq/DCD007471BS/CAGE-seq_Mueller_lab_0013AS.DCD003733SQ.USERdanio-user.R1.fastq.gz	CAGE-seq_Mueller_lab_0013AS.DCD003733SQ.USERdanio-user.R1.fastq.gz	704925536	no value	no value	no value	eb2996af1dcc0973c416335d445ada3276cfd9f1	FALSE
DCD000514SR	CAGE-seq for enhancer calling in early stages	complete upload	Survey	CAGE-seq for enhancer calling in early stages	NA	PRJNA821088	DCD007471BS	Mueller lab	whole organism	WT	no value	1d 18h	High-pec	NGI Sweden	NA	NA	NA	NA	no value	DCD014799BR	CAGE-seq_Mueller_lab_0013AS	CAGE-seq	Mueller lab	NA	Total RNA	Whole cell CAGE. Total RNA was collected using the miRNeasy kit (Qiagen), according to the manufacturer's instructions. Nuclear RNA was also collected, through a nuclear isolation protocol based on the Nuclei EZ isolation kit (Sigma) but optimized for zebrafish tissue. In summary embryos were de-corionated and then dissociated and de-yolked in a cell swelling buffer (250mM Sucrose, 10mM Tris-HCL …	DCD003386AA	no value	DCD003872TR	DCD003731SQ	Illumina	HiSeq 2500	2019-10-30	single end	unstranded	50	DCD019625DT	FASTQ	https://danio-code.zfin.org/files/annotated_files/CAGE-seq/DCD007471BS/CAGE-seq_Mueller_lab_0013AS.DCD003731SQ.USERdanio-user.R1.fastq.gz	CAGE-seq_Mueller_lab_0013AS.DCD003731SQ.USERdanio-user.R1.fastq.gz	340504615	no value	no value	no value	85db96f942ff7a2d58fdc489a3fb1fb34bebd9cb	FALSE
DCD000512SR	CAGE and full length capped RNA sequencing for identification of transcription start (TSS) utilisation during Zebrafish (Danio rerio) embryonic development	complete upload	Survey	Variations in transcription start site (TSS) selection reflect diversity of preinitiation complexes and can impact on post-transcriptional RNA fates. Most metazoan polymerase II-transcribed genes carry canonical initiation with pyrimidine/purine (YR) dinucleotide, while translation machinery-associated genes carry polypyrimidine initiator (5'-TOP or TCT). By addressing the developmental regulatio…	PMC6954239	PRJNA575342	DCD007462BS	Mueller lab	whole organism	WT	no value	2d	Long-pec	Mueller lab	NA	NA	NA	SAMN12886744	no value	DCD014767BR	CAGE-seq_Mueller_lab_0010AS	CAGE-seq	Mueller lab	NA	Total RNA	nAnTiCAGE	DCD003334AA	no value	DCD003836TR	DCD003682SQ	Illumina	NextSeq 500 Mid-Output	2019-03-07	single end	forward	75	DCD019598DT	FASTQ	https://danio-code.zfin.org/files/annotated_files/CAGE-seq/DCD007462BS/CAGE-seq_Mueller_lab_0010AS.DCD003682SQ.USERdanio-user.R1.fastq.gz	CAGE-seq_Mueller_lab_0010AS.DCD003682SQ.USERdanio-user.R1.fastq.gz	639234197	no value	no value	no value	14c83dd93d586a6cb5b446d0302c5617a8bd5889	TRUE
DCD000512SR	CAGE and full length capped RNA sequencing for identification of transcription start (TSS) utilisation during Zebrafish (Danio rerio) embryonic development	complete upload	Survey	Variations in transcription start site (TSS) selection reflect diversity of preinitiation complexes and can impact on post-transcriptional RNA fates. Most metazoan polymerase II-transcribed genes carry canonical initiation with pyrimidine/purine (YR) dinucleotide, while translation machinery-associated genes carry polypyrimidine initiator (5'-TOP or TCT). By addressing the developmental regulatio…	PMC6954239	PRJNA575342	DCD007462BS	Mueller lab	whole organism	WT	no value	2d	Long-pec	Mueller lab	NA	NA	NA	SAMN12886744	no value	DCD014766BR	CAGE-seq_Mueller_lab_0010AS	CAGE-seq	Mueller lab	NA	Total RNA	nAnTiCAGE	DCD003336AA	no value	DCD003834TR	DCD003681SQ	Illumina	NextSeq 500 Mid-Output	2019-03-07	single end	forward	75	DCD019599DT	FASTQ	https://danio-code.zfin.org/files/annotated_files/CAGE-seq/DCD007462BS/CAGE-seq_Mueller_lab_0010AS.DCD003681SQ.USERdanio-user.R1.fastq.gz	CAGE-seq_Mueller_lab_0010AS.DCD003681SQ.USERdanio-user.R1.fastq.gz	579102881	no value	no value	no value	90ad05454ab6fe98635e1c138d84e249357d73d1	TRUE
DCD000512SR	CAGE and full length capped RNA sequencing for identification of transcription start (TSS) utilisation during Zebrafish (Danio rerio) embryonic development	complete upload	Survey	Variations in transcription start site (TSS) selection reflect diversity of preinitiation complexes and can impact on post-transcriptional RNA fates. Most metazoan polymerase II-transcribed genes carry canonical initiation with pyrimidine/purine (YR) dinucleotide, while translation machinery-associated genes carry polypyrimidine initiator (5'-TOP or TCT). By addressing the developmental regulatio…	PMC6954239	PRJNA575342	DCD007461BS	Mueller lab	whole organism	WT	no value	10.33h	1-4 somites	Mueller lab	NA	NA	NA	SAMN12886742	no value	DCD014770BR	CAGE-seq_Mueller_lab_0010AS	CAGE-seq	Mueller lab	NA	Total RNA	nAnTiCAGE	DCD003330AA	no value	DCD003832TR	DCD003686SQ	Illumina	HiSeq 2500	2019-06-06	single end	forward	100	DCD019594DT	FASTQ	https://danio-code.zfin.org/files/annotated_files/CAGE-seq/DCD007461BS/CAGE-seq_Mueller_lab_0010AS.DCD003686SQ.USERdanio-user.R1.fastq.gz	CAGE-seq_Mueller_lab_0010AS.DCD003686SQ.USERdanio-user.R1.fastq.gz	389705538	no value	no value	no value	056ec6b72c76b1067064a426a1970d253ec10deb	TRUE
DCD000512SR	CAGE and full length capped RNA sequencing for identification of transcription start (TSS) utilisation during Zebrafish (Danio rerio) embryonic development	complete upload	Survey	Variations in transcription start site (TSS) selection reflect diversity of preinitiation complexes and can impact on post-transcriptional RNA fates. Most metazoan polymerase II-transcribed genes carry canonical initiation with pyrimidine/purine (YR) dinucleotide, while translation machinery-associated genes carry polypyrimidine initiator (5'-TOP or TCT). By addressing the developmental regulatio…	PMC6954239	PRJNA575342	DCD007460BS	Mueller lab	whole organism	WT	no value	1d	Prim-5	Mueller lab	NA	NA	NA	SAMN12886743	no value	DCD014762BR	CAGE-seq_Mueller_lab_0010AS	CAGE-seq	Mueller lab	NA	Total RNA	nAnTiCAGE	DCD003333AA	no value	DCD003846TR	DCD003679SQ	Illumina	HiSeq 2500	2019-06-06	single end	forward	100	DCD019595DT	FASTQ	https://danio-code.zfin.org/files/annotated_files/CAGE-seq/DCD007460BS/CAGE-seq_Mueller_lab_0010AS.DCD003679SQ.USERdanio-user.R1.fastq.gz	CAGE-seq_Mueller_lab_0010AS.DCD003679SQ.USERdanio-user.R1.fastq.gz	370775835	no value	no value	no value	eb8f50d8a6b340f7989160a07160e89437393570	TRUE
DCD000512SR	CAGE and full length capped RNA sequencing for identification of transcription start (TSS) utilisation during Zebrafish (Danio rerio) embryonic development	complete upload	Survey	Variations in transcription start site (TSS) selection reflect diversity of preinitiation complexes and can impact on post-transcriptional RNA fates. Most metazoan polymerase II-transcribed genes carry canonical initiation with pyrimidine/purine (YR) dinucleotide, while translation machinery-associated genes carry polypyrimidine initiator (5'-TOP or TCT). By addressing the developmental regulatio…	PMC6954239	PRJNA575342	DCD007460BS	Mueller lab	whole organism	WT	no value	1d	Prim-5	Mueller lab	NA	NA	NA	SAMN12886743	no value	DCD014761BR	CAGE-seq_Mueller_lab_0010AS	CAGE-seq	Mueller lab	NA	Total RNA	nAnTiCAGE	DCD003332AA	no value	DCD003841TR	DCD003688SQ	Illumina	HiSeq 2500	2019-06-06	single end	forward	100	DCD019596DT	FASTQ	https://danio-code.zfin.org/files/annotated_files/CAGE-seq/DCD007460BS/CAGE-seq_Mueller_lab_0010AS.DCD003688SQ.USERdanio-user.R1.fastq.gz	CAGE-seq_Mueller_lab_0010AS.DCD003688SQ.USERdanio-user.R1.fastq.gz	328155277	no value	no value	no value	4af204f7ebb88e218c2b963bdd1b5f691c367afb	TRUE
DCD000512SR	CAGE and full length capped RNA sequencing for identification of transcription start (TSS) utilisation during Zebrafish (Danio rerio) embryonic development	complete upload	Survey	Variations in transcription start site (TSS) selection reflect diversity of preinitiation complexes and can impact on post-transcriptional RNA fates. Most metazoan polymerase II-transcribed genes carry canonical initiation with pyrimidine/purine (YR) dinucleotide, while translation machinery-associated genes carry polypyrimidine initiator (5'-TOP or TCT). By addressing the developmental regulatio…	PMC6954239	PRJNA575342	DCD007460BS	Mueller lab	whole organism	WT	no value	1d	Prim-5	Mueller lab	NA	NA	NA	SAMN12886743	no value	DCD014759BR	CAGE-seq_Mueller_lab_0010AS	CAGE-seq	Mueller lab	NA	Total RNA	nAnTiCAGE	DCD003335AA	no value	DCD003835TR	DCD003684SQ	Illumina	HiSeq 2500	2019-06-06	single end	forward	100	DCD019597DT	FASTQ	https://danio-code.zfin.org/files/annotated_files/CAGE-seq/DCD007460BS/CAGE-seq_Mueller_lab_0010AS.DCD003684SQ.USERdanio-user.R1.fastq.gz	CAGE-seq_Mueller_lab_0010AS.DCD003684SQ.USERdanio-user.R1.fastq.gz	348598596	no value	no value	no value	0fd0bb2ada28c6ffd13fbee4a3e738636939f958	TRUE
DCD000512SR	CAGE and full length capped RNA sequencing for identification of transcription start (TSS) utilisation during Zebrafish (Danio rerio) embryonic development	complete upload	Survey	Variations in transcription start site (TSS) selection reflect diversity of preinitiation complexes and can impact on post-transcriptional RNA fates. Most metazoan polymerase II-transcribed genes carry canonical initiation with pyrimidine/purine (YR) dinucleotide, while translation machinery-associated genes carry polypyrimidine initiator (5'-TOP or TCT). By addressing the developmental regulatio…	PMC6954239	PRJNA575342	DCD007459BS	Mueller lab	whole organism	WT	no value	2.75h	512-cell	Mueller lab	NA	NA	NA	SAMN12886740	no value	DCD014772BR	CAGE-seq_Mueller_lab_0010AS	CAGE-seq	Mueller lab	NA	Total RNA	nAnTiCAGE	DCD003341AA	no value	DCD003845TR	DCD003690SQ	Illumina	HiSeq 2500	2019-01-01	single end	forward	50	DCD019590DT	FASTQ	https://danio-code.zfin.org/files/annotated_files/CAGE-seq/DCD007459BS/CAGE-seq_Mueller_lab_0010AS.DCD003690SQ.USERdanio-user.R1.fastq.gz	CAGE-seq_Mueller_lab_0010AS.DCD003690SQ.USERdanio-user.R1.fastq.gz	171293038	no value	no value	no value	c2c098f298fd3a42a278f25f147b54ce0be22242	TRUE
DCD000512SR	CAGE and full length capped RNA sequencing for identification of transcription start (TSS) utilisation during Zebrafish (Danio rerio) embryonic development	complete upload	Survey	Variations in transcription start site (TSS) selection reflect diversity of preinitiation complexes and can impact on post-transcriptional RNA fates. Most metazoan polymerase II-transcribed genes carry canonical initiation with pyrimidine/purine (YR) dinucleotide, while translation machinery-associated genes carry polypyrimidine initiator (5'-TOP or TCT). By addressing the developmental regulatio…	PMC6954239	PRJNA575342	DCD007459BS	Mueller lab	whole organism	WT	no value	2.75h	512-cell	Mueller lab	NA	NA	NA	SAMN12886740	no value	DCD014758BR	CAGE-seq_Mueller_lab_0010AS	CAGE-seq	Mueller lab	NA	Total RNA	nAnTiCAGE	DCD003329AA	no value	DCD003833TR	DCD003692SQ	Illumina	HiSeq 2500	2019-01-01	single end	forward	50	DCD019591DT	FASTQ	https://danio-code.zfin.org/files/annotated_files/CAGE-seq/DCD007459BS/CAGE-seq_Mueller_lab_0010AS.DCD003692SQ.USERdanio-user.R1.fastq.gz	CAGE-seq_Mueller_lab_0010AS.DCD003692SQ.USERdanio-user.R1.fastq.gz	167310296	no value	no value	no value	de1d3997db7f11694590824e4b21e652a453f430	TRUE
DCD000512SR	CAGE and full length capped RNA sequencing for identification of transcription start (TSS) utilisation during Zebrafish (Danio rerio) embryonic development	complete upload	Survey	Variations in transcription start site (TSS) selection reflect diversity of preinitiation complexes and can impact on post-transcriptional RNA fates. Most metazoan polymerase II-transcribed genes carry canonical initiation with pyrimidine/purine (YR) dinucleotide, while translation machinery-associated genes carry polypyrimidine initiator (5'-TOP or TCT). By addressing the developmental regulatio…	PMC6954239	PRJNA575342	DCD007458BS	Mueller lab	whole organism	WT	no value	4.66h	30%-epiboly	Mueller lab	NA	NA	NA	SAMN12886741	no value	DCD014768BR	CAGE-seq_Mueller_lab_0010AS	CAGE-seq	Mueller lab	NA	Total RNA	nAnTiCAGE	DCD003328AA	no value	DCD003838TR	DCD003687SQ	Illumina	HiSeq 2500	2019-01-01	single end	forward	50	DCD019592DT	FASTQ	https://danio-code.zfin.org/files/annotated_files/CAGE-seq/DCD007458BS/CAGE-seq_Mueller_lab_0010AS.DCD003687SQ.USERdanio-user.R1.fastq.gz	CAGE-seq_Mueller_lab_0010AS.DCD003687SQ.USERdanio-user.R1.fastq.gz	152014693	no value	no value	no value	f6f59721e36f79251c60928bcad152d9d200a8f9	TRUE
DCD000512SR	CAGE and full length capped RNA sequencing for identification of transcription start (TSS) utilisation during Zebrafish (Danio rerio) embryonic development	complete upload	Survey	Variations in transcription start site (TSS) selection reflect diversity of preinitiation complexes and can impact on post-transcriptional RNA fates. Most metazoan polymerase II-transcribed genes carry canonical initiation with pyrimidine/purine (YR) dinucleotide, while translation machinery-associated genes carry polypyrimidine initiator (5'-TOP or TCT). By addressing the developmental regulatio…	PMC6954239	PRJNA575342	DCD007458BS	Mueller lab	whole organism	WT	no value	4.66h	30%-epiboly	Mueller lab	NA	NA	NA	SAMN12886741	no value	DCD014765BR	CAGE-seq_Mueller_lab_0010AS	CAGE-seq	Mueller lab	NA	Total RNA	nAnTiCAGE	DCD003331AA	no value	DCD003844TR	DCD003691SQ	Illumina	HiSeq 2500	2019-01-01	single end	forward	50	DCD019593DT	FASTQ	https://danio-code.zfin.org/files/annotated_files/CAGE-seq/DCD007458BS/CAGE-seq_Mueller_lab_0010AS.DCD003691SQ.USERdanio-user.R1.fastq.gz	CAGE-seq_Mueller_lab_0010AS.DCD003691SQ.USERdanio-user.R1.fastq.gz	133710412	no value	no value	no value	3d6ee98ddd9aaedb4c79d30c40181eba3bc26453	TRUE
DCD000512SR	CAGE and full length capped RNA sequencing for identification of transcription start (TSS) utilisation during Zebrafish (Danio rerio) embryonic development	complete upload	Survey	Variations in transcription start site (TSS) selection reflect diversity of preinitiation complexes and can impact on post-transcriptional RNA fates. Most metazoan polymerase II-transcribed genes carry canonical initiation with pyrimidine/purine (YR) dinucleotide, while translation machinery-associated genes carry polypyrimidine initiator (5'-TOP or TCT). By addressing the developmental regulatio…	PMC6954239	PRJNA575342	DCD007457BS	Mueller lab	whole organism	WT	fertilized egg	0h	1-cell	Mueller lab	NA	NA	NA	SAMN12886738	no value	DCD014763BR	CAGE-seq_Mueller_lab_0010AS	CAGE-seq	Mueller lab	NA	Total RNA	nAnTiCAGE	DCD003340AA	no value	DCD003843TR	DCD003685SQ	Illumina	HiSeq 2500	2019-06-06	single end	forward	100	DCD019587DT	FASTQ	https://danio-code.zfin.org/files/annotated_files/CAGE-seq/DCD007457BS/CAGE-seq_Mueller_lab_0010AS.DCD003685SQ.USERdanio-user.R1.fastq.gz	CAGE-seq_Mueller_lab_0010AS.DCD003685SQ.USERdanio-user.R1.fastq.gz	313437154	no value	no value	no value	5ca6ad65e551097cd9660eddd780eacfe4499a6f	TRUE
DCD000512SR	CAGE and full length capped RNA sequencing for identification of transcription start (TSS) utilisation during Zebrafish (Danio rerio) embryonic development	complete upload	Survey	Variations in transcription start site (TSS) selection reflect diversity of preinitiation complexes and can impact on post-transcriptional RNA fates. Most metazoan polymerase II-transcribed genes carry canonical initiation with pyrimidine/purine (YR) dinucleotide, while translation machinery-associated genes carry polypyrimidine initiator (5'-TOP or TCT). By addressing the developmental regulatio…	PMC6954239	PRJNA575342	DCD007456BS	Mueller lab	whole organism	WT	no value	2.25h	128-cell	Mueller lab	NA	NA	NA	SAMN12886739	no value	DCD014771BR	CAGE-seq_Mueller_lab_0010AS	CAGE-seq	Mueller lab	NA	Total RNA	nAnTiCAGE	DCD003342AA	no value	DCD003837TR	DCD003683SQ	Illumina	HiSeq 2500	2019-01-01	single end	forward	50	DCD019589DT	FASTQ	https://danio-code.zfin.org/files/annotated_files/CAGE-seq/DCD007456BS/CAGE-seq_Mueller_lab_0010AS.DCD003683SQ.USERdanio-user.R1.fastq.gz	CAGE-seq_Mueller_lab_0010AS.DCD003683SQ.USERdanio-user.R1.fastq.gz	127286722	no value	no value	no value	3e8251306a3495e81dacb63cd20d293507ba7337	TRUE
DCD000512SR	CAGE and full length capped RNA sequencing for identification of transcription start (TSS) utilisation during Zebrafish (Danio rerio) embryonic development	complete upload	Survey	Variations in transcription start site (TSS) selection reflect diversity of preinitiation complexes and can impact on post-transcriptional RNA fates. Most metazoan polymerase II-transcribed genes carry canonical initiation with pyrimidine/purine (YR) dinucleotide, while translation machinery-associated genes carry polypyrimidine initiator (5'-TOP or TCT). By addressing the developmental regulatio…	PMC6954239	PRJNA575342	DCD007456BS	Mueller lab	whole organism	WT	no value	2.25h	128-cell	Mueller lab	NA	NA	NA	SAMN12886739	no value	DCD014769BR	CAGE-seq_Mueller_lab_0010AS	CAGE-seq	Mueller lab	NA	Total RNA	nAnTiCAGE	DCD003339AA	no value	DCD003842TR	DCD003678SQ	Illumina	HiSeq 2500	2019-01-01	single end	forward	50	DCD019588DT	FASTQ	https://danio-code.zfin.org/files/annotated_files/CAGE-seq/DCD007456BS/CAGE-seq_Mueller_lab_0010AS.DCD003678SQ.USERdanio-user.R1.fastq.gz	CAGE-seq_Mueller_lab_0010AS.DCD003678SQ.USERdanio-user.R1.fastq.gz	112023573	no value	no value	no value	e52e39ba5139d336d42ad5c997c4e4f8c577da33	TRUE
DCD000512SR	CAGE and full length capped RNA sequencing for identification of transcription start (TSS) utilisation during Zebrafish (Danio rerio) embryonic development	complete upload	Survey	Variations in transcription start site (TSS) selection reflect diversity of preinitiation complexes and can impact on post-transcriptional RNA fates. Most metazoan polymerase II-transcribed genes carry canonical initiation with pyrimidine/purine (YR) dinucleotide, while translation machinery-associated genes carry polypyrimidine initiator (5'-TOP or TCT). By addressing the developmental regulatio…	PMC6954239	PRJNA575342	DCD007455BS	Mueller lab	whole organism	WT	no value	1.5h	16-cell	Mueller lab	NA	NA	NA	SAMN12886737	no value	DCD014764BR	CAGE-seq_Mueller_lab_0010AS	CAGE-seq	Mueller lab	NA	Total RNA	nAnTiCAGE	DCD003338AA	no value	DCD003839TR	DCD003689SQ	Illumina	HiSeq 2500	2019-01-01	single end	forward	50	DCD019585DT	FASTQ	https://danio-code.zfin.org/files/annotated_files/CAGE-seq/DCD007455BS/CAGE-seq_Mueller_lab_0010AS.DCD003689SQ.USERdanio-user.R1.fastq.gz	CAGE-seq_Mueller_lab_0010AS.DCD003689SQ.USERdanio-user.R1.fastq.gz	108699215	no value	no value	no value	482a47d57ce16cd9e6924a99fbc62080954833ad	TRUE
DCD000512SR	CAGE and full length capped RNA sequencing for identification of transcription start (TSS) utilisation during Zebrafish (Danio rerio) embryonic development	complete upload	Survey	Variations in transcription start site (TSS) selection reflect diversity of preinitiation complexes and can impact on post-transcriptional RNA fates. Most metazoan polymerase II-transcribed genes carry canonical initiation with pyrimidine/purine (YR) dinucleotide, while translation machinery-associated genes carry polypyrimidine initiator (5'-TOP or TCT). By addressing the developmental regulatio…	PMC6954239	PRJNA575342	DCD007455BS	Mueller lab	whole organism	WT	no value	1.5h	16-cell	Mueller lab	NA	NA	NA	SAMN12886737	no value	DCD014760BR	CAGE-seq_Mueller_lab_0010AS	CAGE-seq	Mueller lab	NA	Total RNA	nAnTiCAGE	DCD003337AA	no value	DCD003840TR	DCD003680SQ	Illumina	HiSeq 2500	2019-01-01	single end	forward	50	DCD019586DT	FASTQ	https://danio-code.zfin.org/files/annotated_files/CAGE-seq/DCD007455BS/CAGE-seq_Mueller_lab_0010AS.DCD003680SQ.USERdanio-user.R1.fastq.gz	CAGE-seq_Mueller_lab_0010AS.DCD003680SQ.USERdanio-user.R1.fastq.gz	172946954	no value	no value	no value	2bfab7c8e1ad3cf0d92fccbbd1e796e2f73ed174	TRUE
DCD000499SR	Nucleosome profiling in the WT, Pou5f3 and Nanog mutants	complete upload	Survey	The zebrafish embryo is transcriptionally mostly quiescent during the first 10 cell cycles, until the main wave of zygotic genome activation (ZGA) occurs, accompanied by fast chromatin remodeling. At ZGA, homologs of the mammalian stem cell transcription factors (TFs) Pou5f3, Nanog, and Sox19b bind to thousands of developmental enhancers to initiate transcription. So far, how these TFs influence …	Veil et al., . Pou5f3, SoxB1, and Nanog remodel chromatin on high nucleosome affinity regions at zygotic genome activation. Genome Res 2019 Mar;29(3):383-395.	PRJNA430828	DCD007446BS	Onichtchouk Lab	whole organism	AB/TL	early embryonic cell	2.75h	512-cell	Novogene	NA	wt	NA	NA	no value	DCD014757BR	MNase-seq_Onichtchouk_Lab_0006AS	MNase-seq	Onichtchouk Lab	NA	no value	Mnase-seq_WholeCellExtract	DCD003327AA	no value	DCD003827TR	DCD003673SQ	Illumina	HiSeq 2500	2016-03-01	single end	unstranded	50	DCD019584DT	FASTQ	https://danio-code.zfin.org/files/annotated_files/MNase-seq/DCD007446BS/MNase-seq_Onichtchouk_Lab_0006AS.DCD003673SQ.USEROnichtchouk.R1.fastq.gz	MNase-seq_Onichtchouk_Lab_0006AS.DCD003673SQ.USEROnichtchouk.R1.fastq.gz	5973840416	no value	no value	no value	f2416b09879ad987b8d00c3140c9ad5a40f5c63c	TRUE
DCD000499SR	Nucleosome profiling in the WT, Pou5f3 and Nanog mutants	complete upload	Survey	The zebrafish embryo is transcriptionally mostly quiescent during the first 10 cell cycles, until the main wave of zygotic genome activation (ZGA) occurs, accompanied by fast chromatin remodeling. At ZGA, homologs of the mammalian stem cell transcription factors (TFs) Pou5f3, Nanog, and Sox19b bind to thousands of developmental enhancers to initiate transcription. So far, how these TFs influence …	Veil et al., . Pou5f3, SoxB1, and Nanog remodel chromatin on high nucleosome affinity regions at zygotic genome activation. Genome Res 2019 Mar;29(3):383-395.	PRJNA430828	DCD007445BS	Onichtchouk Lab	whole organism	AB/TL	early embryonic cell	2.75h	512-cell	Novogene	NA	m1435 MZnanog	NA	NA	no value	DCD014756BR	MNase-seq_Onichtchouk_Lab_0005AS	MNase-seq	Onichtchouk Lab	NA	no value	Mnase-seq_WholeCellExtract	DCD003326AA	no value	DCD003828TR	DCD003675SQ	Illumina	HiSeq 2500	2016-03-01	single end	unstranded	50	DCD019582DT	FASTQ	https://danio-code.zfin.org/files/annotated_files/MNase-seq/DCD007445BS/MNase-seq_Onichtchouk_Lab_0005AS.DCD003675SQ.USEROnichtchouk.R1.fastq.gz	MNase-seq_Onichtchouk_Lab_0005AS.DCD003675SQ.USEROnichtchouk.R1.fastq.gz	5061127484	no value	no value	no value	2ab6d9406e33c26dc5180bbbff6620303669a7c0	TRUE
DCD000499SR	Nucleosome profiling in the WT, Pou5f3 and Nanog mutants	complete upload	Survey	The zebrafish embryo is transcriptionally mostly quiescent during the first 10 cell cycles, until the main wave of zygotic genome activation (ZGA) occurs, accompanied by fast chromatin remodeling. At ZGA, homologs of the mammalian stem cell transcription factors (TFs) Pou5f3, Nanog, and Sox19b bind to thousands of developmental enhancers to initiate transcription. So far, how these TFs influence …	Veil et al., . Pou5f3, SoxB1, and Nanog remodel chromatin on high nucleosome affinity regions at zygotic genome activation. Genome Res 2019 Mar;29(3):383-395.	PRJNA430828	DCD007444BS	Onichtchouk Lab	whole organism	AB/TL	early embryonic cell	2.75h	512-cell	Novogene	NA	m793 MZspg	NA	NA	no value	DCD014753BR	MNase-seq_Onichtchouk_Lab_0004AS	MNase-seq	Onichtchouk Lab	NA	no value	Mnase-seq_WholeCellExtract	DCD003325AA	no value	DCD003829TR	DCD003674SQ	Illumina	HiSeq 2500	2016-03-01	single end	unstranded	50	DCD019583DT	FASTQ	https://danio-code.zfin.org/files/annotated_files/MNase-seq/DCD007444BS/MNase-seq_Onichtchouk_Lab_0004AS.DCD003674SQ.USEROnichtchouk.R1.fastq.gz	MNase-seq_Onichtchouk_Lab_0004AS.DCD003674SQ.USEROnichtchouk.R1.fastq.gz	5437025639	no value	no value	no value	ae68db79aa855d00ec6bcfb18cd4d0900d72799a	TRUE
DCD000499SR	Nucleosome profiling in the WT, Pou5f3 and Nanog mutants	complete upload	Survey	The zebrafish embryo is transcriptionally mostly quiescent during the first 10 cell cycles, until the main wave of zygotic genome activation (ZGA) occurs, accompanied by fast chromatin remodeling. At ZGA, homologs of the mammalian stem cell transcription factors (TFs) Pou5f3, Nanog, and Sox19b bind to thousands of developmental enhancers to initiate transcription. So far, how these TFs influence …	Veil et al., . Pou5f3, SoxB1, and Nanog remodel chromatin on high nucleosome affinity regions at zygotic genome activation. Genome Res 2019 Mar;29(3):383-395.	PRJNA430828	DCD007443BS	Onichtchouk Lab	whole organism	AB/TL	early embryonic cell	4.3h	Dome	Novogene	NA	m793 MZspg	NA	NA	no value	DCD014754BR	MNase-seq_Onichtchouk_Lab_0003AS	MNase-seq	Onichtchouk Lab	NA	no value	Mnase-seq_WholeCellExtract	DCD003324AA	no value	DCD003831TR	DCD003672SQ	Illumina	HiSeq 2500	2015-12-01	single end	unstranded	50	DCD019580DT	FASTQ	https://danio-code.zfin.org/files/annotated_files/MNase-seq/DCD007443BS/MNase-seq_Onichtchouk_Lab_0003AS.DCD003672SQ.USEROnichtchouk.R1.fastq.gz	MNase-seq_Onichtchouk_Lab_0003AS.DCD003672SQ.USEROnichtchouk.R1.fastq.gz	6913719041	no value	no value	no value	f85d41bb2a886afa1d0185bd6c58f9b4404f5d56	TRUE
DCD000499SR	Nucleosome profiling in the WT, Pou5f3 and Nanog mutants	complete upload	Survey	The zebrafish embryo is transcriptionally mostly quiescent during the first 10 cell cycles, until the main wave of zygotic genome activation (ZGA) occurs, accompanied by fast chromatin remodeling. At ZGA, homologs of the mammalian stem cell transcription factors (TFs) Pou5f3, Nanog, and Sox19b bind to thousands of developmental enhancers to initiate transcription. So far, how these TFs influence …	Veil et al., . Pou5f3, SoxB1, and Nanog remodel chromatin on high nucleosome affinity regions at zygotic genome activation. Genome Res 2019 Mar;29(3):383-395.	PRJNA430828	DCD007442BS	Onichtchouk Lab	whole organism	AB/TL	early embryonic cell	4.3h	Dome	Novogene	NA	wt	NA	NA	no value	DCD014755BR	MNase-seq_Onichtchouk_Lab_0002AS	MNase-seq	Onichtchouk Lab	NA	no value	Mnase-seq_WholeCellExtract	DCD003323AA	no value	DCD003830TR	DCD003677SQ	Illumina	HiSeq 2500	2015-12-01	single end	unstranded	50	DCD019581DT	FASTQ	https://danio-code.zfin.org/files/annotated_files/MNase-seq/DCD007442BS/MNase-seq_Onichtchouk_Lab_0002AS.DCD003677SQ.USEROnichtchouk.R1.fastq.gz	MNase-seq_Onichtchouk_Lab_0002AS.DCD003677SQ.USEROnichtchouk.R1.fastq.gz	6836521711	no value	no value	no value	8a0e7eb18eeb8636aeee16f9e829543af87b941f	TRUE
DCD000499SR	Nucleosome profiling in the WT, Pou5f3 and Nanog mutants	complete upload	Survey	The zebrafish embryo is transcriptionally mostly quiescent during the first 10 cell cycles, until the main wave of zygotic genome activation (ZGA) occurs, accompanied by fast chromatin remodeling. At ZGA, homologs of the mammalian stem cell transcription factors (TFs) Pou5f3, Nanog, and Sox19b bind to thousands of developmental enhancers to initiate transcription. So far, how these TFs influence …	Veil et al., . Pou5f3, SoxB1, and Nanog remodel chromatin on high nucleosome affinity regions at zygotic genome activation. Genome Res 2019 Mar;29(3):383-395.	PRJNA430828	DCD007441BS	Onichtchouk Lab	whole organism	AB/TL	early embryonic cell	4.3h	Dome	Novogene	NA	m1435 MZnanog	NA	NA	no value	DCD014752BR	MNase-seq_Onichtchouk_Lab_0001AS	MNase-seq	Onichtchouk Lab	NA	no value	Mnase-seq_WholeCellExtract	DCD003322AA	no value	DCD003826TR	DCD003676SQ	Illumina	HiSeq 2500	2015-12-01	single end	unstranded	50	DCD019579DT	FASTQ	https://danio-code.zfin.org/files/annotated_files/MNase-seq/DCD007441BS/MNase-seq_Onichtchouk_Lab_0001AS.DCD003676SQ.USEROnichtchouk.R1.fastq.gz	MNase-seq_Onichtchouk_Lab_0001AS.DCD003676SQ.USEROnichtchouk.R1.fastq.gz	5909975516	no value	no value	no value	708788642dcc939c5e6696923c6d98a072337dc2	TRUE
DCD000496SR	H3K4me3 and HeK27me3 modification profiling in early zebrafish embryo	complete upload	Survey	H3K4me3 and H3K27me3 ChIP-seq with two replicates were performed for sperm, oocyte, 2-cell, 16-cell, 128-cell, 1K-cell in zebrafish	doi: 10.1186/s12864-019-5611-7	GSE110663	DCD007431BS	Liu Lab	tissue	TU	sperm	86d 6h	90 Days-2 Years	Liu Lab	NA	NA	NA	NA	DCD007438BS	DCD014748BR	ChIP-seq_Liu_Lab_H3K4me3_0001AS	ChIP-seq	Liu Lab	H3K4me3	genomic DNA	ChIP DNA was extracted as following: chromatins were elutted from bead antibody complex with 200 ul ChIP elution buffer, and then reverse crosslin	DCD003312AA	no value	DCD003809TR	DCD003657SQ	Illumina	HiSeq X Ten	2019-04-20	paired end	unstranded	150	DCD019577DT	FASTQ	https://danio-code.zfin.org/files/annotated_files/ChIP-seq/DCD007431BS/ChIP-seq_Liu_Lab_H3K4me3_0001AS.DCD003657SQ.USERirene.stevens.R1.fastq.gz	ChIP-seq_Liu_Lab_H3K4me3_0001AS.DCD003657SQ.USERirene.stevens.R1.fastq.gz	2828869001	https://danio-code.zfin.org/files/annotated_files/ChIP-seq/DCD007431BS/ChIP-seq_Liu_Lab_H3K4me3_0001AS.DCD003657SQ.USERirene.stevens.R2.fastq.gz	ChIP-seq_Liu_Lab_H3K4me3_0001AS.DCD003657SQ.USERirene.stevens.R2.fastq.gz	3198264516	2bfd5158892dda7d0418411db9598a9e5a7539f2	TRUE
DCD000496SR	H3K4me3 and HeK27me3 modification profiling in early zebrafish embryo	complete upload	Survey	H3K4me3 and H3K27me3 ChIP-seq with two replicates were performed for sperm, oocyte, 2-cell, 16-cell, 128-cell, 1K-cell in zebrafish	doi: 10.1186/s12864-019-5611-7	GSE110663	DCD007431BS	Liu Lab	tissue	TU	sperm	86d 6h	90 Days-2 Years	Liu Lab	NA	NA	NA	NA	DCD007438BS	DCD014748BR	ChIP-seq_Liu_Lab_H3K4me3_0001AS	ChIP-seq	Liu Lab	H3K4me3	genomic DNA	ChIP DNA was extracted as following: chromatins were elutted from bead antibody complex with 200 ul ChIP elution buffer, and then reverse crosslin	DCD003312AA	no value	DCD003808TR	DCD003662SQ	Illumina	HiSeq X Ten	2019-04-20	paired end	unstranded	150	DCD019578DT	FASTQ	https://danio-code.zfin.org/files/annotated_files/ChIP-seq/DCD007431BS/ChIP-seq_Liu_Lab_H3K4me3_0001AS.DCD003662SQ.USERirene.stevens.R1.fastq.gz	ChIP-seq_Liu_Lab_H3K4me3_0001AS.DCD003662SQ.USERirene.stevens.R1.fastq.gz	2111700738	https://danio-code.zfin.org/files/annotated_files/ChIP-seq/DCD007431BS/ChIP-seq_Liu_Lab_H3K4me3_0001AS.DCD003662SQ.USERirene.stevens.R2.fastq.gz	ChIP-seq_Liu_Lab_H3K4me3_0001AS.DCD003662SQ.USERirene.stevens.R2.fastq.gz	2397396680	42ddc2fffac3ed19bf6e08654ca062e2c6742f2e	TRUE
DCD000496SR	H3K4me3 and HeK27me3 modification profiling in early zebrafish embryo	complete upload	Survey	H3K4me3 and H3K27me3 ChIP-seq with two replicates were performed for sperm, oocyte, 2-cell, 16-cell, 128-cell, 1K-cell in zebrafish	doi: 10.1186/s12864-019-5611-7	GSE110663	DCD007429BS	Liu Lab	tissue	TU	oocyte	86d 6h	90 Days-2 Years	Liu Lab	NA	NA	NA	NA	DCD007435BS	DCD014736BR	ChIP-seq_Liu_Lab_H3K4me3_0001AS	ChIP-seq	Liu Lab	H3K4me3	genomic DNA	ChIP DNA was extracted as following: chromatins were elutted from bead antibody complex with 200 ul ChIP elution buffer, and then reverse crosslin	DCD003310AA	no value	DCD003798TR	DCD003650SQ	Illumina	HiSeq X Ten	2019-04-20	paired end	unstranded	150	DCD019575DT	FASTQ	https://danio-code.zfin.org/files/annotated_files/ChIP-seq/DCD007429BS/ChIP-seq_Liu_Lab_H3K4me3_0001AS.DCD003650SQ.USERirene.stevens.R1.fastq.gz	ChIP-seq_Liu_Lab_H3K4me3_0001AS.DCD003650SQ.USERirene.stevens.R1.fastq.gz	1580210192	https://danio-code.zfin.org/files/annotated_files/ChIP-seq/DCD007429BS/ChIP-seq_Liu_Lab_H3K4me3_0001AS.DCD003650SQ.USERirene.stevens.R2.fastq.gz	ChIP-seq_Liu_Lab_H3K4me3_0001AS.DCD003650SQ.USERirene.stevens.R2.fastq.gz	1742219981	9c51b33dfc202369b526916ccec6ac3b1ce29b90	TRUE
DCD000496SR	H3K4me3 and HeK27me3 modification profiling in early zebrafish embryo	complete upload	Survey	H3K4me3 and H3K27me3 ChIP-seq with two replicates were performed for sperm, oocyte, 2-cell, 16-cell, 128-cell, 1K-cell in zebrafish	doi: 10.1186/s12864-019-5611-7	GSE110663	DCD007429BS	Liu Lab	tissue	TU	oocyte	86d 6h	90 Days-2 Years	Liu Lab	NA	NA	NA	NA	DCD007435BS	DCD014736BR	ChIP-seq_Liu_Lab_H3K4me3_0001AS	ChIP-seq	Liu Lab	H3K4me3	genomic DNA	ChIP DNA was extracted as following: chromatins were elutted from bead antibody complex with 200 ul ChIP elution buffer, and then reverse crosslin	DCD003310AA	no value	DCD003797TR	DCD003649SQ	Illumina	HiSeq X Ten	2019-04-20	paired end	unstranded	150	DCD019576DT	FASTQ	https://danio-code.zfin.org/files/annotated_files/ChIP-seq/DCD007429BS/ChIP-seq_Liu_Lab_H3K4me3_0001AS.DCD003649SQ.USERirene.stevens.R1.fastq.gz	ChIP-seq_Liu_Lab_H3K4me3_0001AS.DCD003649SQ.USERirene.stevens.R1.fastq.gz	6006829563	https://danio-code.zfin.org/files/annotated_files/ChIP-seq/DCD007429BS/ChIP-seq_Liu_Lab_H3K4me3_0001AS.DCD003649SQ.USERirene.stevens.R2.fastq.gz	ChIP-seq_Liu_Lab_H3K4me3_0001AS.DCD003649SQ.USERirene.stevens.R2.fastq.gz	6907449347	8d9b7b83e5012645b996113c63ac56377e7a6f1f	TRUE
DCD000496SR	H3K4me3 and HeK27me3 modification profiling in early zebrafish embryo	complete upload	Survey	H3K4me3 and H3K27me3 ChIP-seq with two replicates were performed for sperm, oocyte, 2-cell, 16-cell, 128-cell, 1K-cell in zebrafish	doi: 10.1186/s12864-019-5611-7	GSE110663	DCD007430BS	Liu Lab	whole organism	TU	no value	0.75h	2-cell	Liu Lab	NA	NA	NA	NA	DCD007436BS	DCD014747BR	ChIP-seq_Liu_Lab_H3K4me3_0001AS	ChIP-seq	Liu Lab	H3K4me3	genomic DNA	ChIP DNA was extracted as following: chromatins were elutted from bead antibody complex with 200 ul ChIP elution buffer, and then reverse crosslin	DCD003311AA	no value	DCD003801TR	DCD003652SQ	Illumina	HiSeq X Ten	2019-04-20	paired end	unstranded	150	DCD019574DT	FASTQ	https://danio-code.zfin.org/files/annotated_files/ChIP-seq/DCD007430BS/ChIP-seq_Liu_Lab_H3K4me3_0001AS.DCD003652SQ.USERirene.stevens.R1.fastq.gz	ChIP-seq_Liu_Lab_H3K4me3_0001AS.DCD003652SQ.USERirene.stevens.R1.fastq.gz	6642905830	https://danio-code.zfin.org/files/annotated_files/ChIP-seq/DCD007430BS/ChIP-seq_Liu_Lab_H3K4me3_0001AS.DCD003652SQ.USERirene.stevens.R2.fastq.gz	ChIP-seq_Liu_Lab_H3K4me3_0001AS.DCD003652SQ.USERirene.stevens.R2.fastq.gz	7309384371	29551d2651c9905c5e4c74f4c80b091d4f850806	TRUE
DCD000496SR	H3K4me3 and HeK27me3 modification profiling in early zebrafish embryo	complete upload	Survey	H3K4me3 and H3K27me3 ChIP-seq with two replicates were performed for sperm, oocyte, 2-cell, 16-cell, 128-cell, 1K-cell in zebrafish	doi: 10.1186/s12864-019-5611-7	GSE110663	DCD007430BS	Liu Lab	whole organism	TU	no value	0.75h	2-cell	Liu Lab	NA	NA	NA	NA	DCD007436BS	DCD014747BR	ChIP-seq_Liu_Lab_H3K4me3_0001AS	ChIP-seq	Liu Lab	H3K4me3	genomic DNA	ChIP DNA was extracted as following: chromatins were elutted from bead antibody complex with 200 ul ChIP elution buffer, and then reverse crosslin	DCD003311AA	no value	DCD003800TR	DCD003658SQ	Illumina	HiSeq X Ten	2019-04-20	paired end	unstranded	150	DCD019573DT	FASTQ	https://danio-code.zfin.org/files/annotated_files/ChIP-seq/DCD007430BS/ChIP-seq_Liu_Lab_H3K4me3_0001AS.DCD003658SQ.USERirene.stevens.R1.fastq.gz	ChIP-seq_Liu_Lab_H3K4me3_0001AS.DCD003658SQ.USERirene.stevens.R1.fastq.gz	3378048614	https://danio-code.zfin.org/files/annotated_files/ChIP-seq/DCD007430BS/ChIP-seq_Liu_Lab_H3K4me3_0001AS.DCD003658SQ.USERirene.stevens.R2.fastq.gz	ChIP-seq_Liu_Lab_H3K4me3_0001AS.DCD003658SQ.USERirene.stevens.R2.fastq.gz	3755106430	fb9c549edd7710e2e7a8d58e9d197f60f486b52f	TRUE
DCD000496SR	H3K4me3 and HeK27me3 modification profiling in early zebrafish embryo	complete upload	Survey	H3K4me3 and H3K27me3 ChIP-seq with two replicates were performed for sperm, oocyte, 2-cell, 16-cell, 128-cell, 1K-cell in zebrafish	doi: 10.1186/s12864-019-5611-7	GSE110663	DCD007427BS	Liu Lab	whole organism	TU	no value	1.5h	16-cell	Liu Lab	NA	NA	NA	NA	DCD007433BS	DCD014745BR	ChIP-seq_Liu_Lab_H3K4me3_0001AS	ChIP-seq	Liu Lab	H3K4me3	genomic DNA	ChIP DNA was extracted as following: chromatins were elutted from bead antibody complex with 200 ul ChIP elution buffer, and then reverse crosslin	DCD003308AA	no value	DCD003806TR	DCD003645SQ	Illumina	HiSeq X Ten	2019-04-20	paired end	unstranded	150	DCD019571DT	FASTQ	https://danio-code.zfin.org/files/annotated_files/ChIP-seq/DCD007427BS/ChIP-seq_Liu_Lab_H3K4me3_0001AS.DCD003645SQ.USERirene.stevens.R1.fastq.gz	ChIP-seq_Liu_Lab_H3K4me3_0001AS.DCD003645SQ.USERirene.stevens.R1.fastq.gz	3193217889	https://danio-code.zfin.org/files/annotated_files/ChIP-seq/DCD007427BS/ChIP-seq_Liu_Lab_H3K4me3_0001AS.DCD003645SQ.USERirene.stevens.R2.fastq.gz	ChIP-seq_Liu_Lab_H3K4me3_0001AS.DCD003645SQ.USERirene.stevens.R2.fastq.gz	3637017195	e3ee714eecf83a3dbbcffe2a045923e98ffb85ab	TRUE
DCD000496SR	H3K4me3 and HeK27me3 modification profiling in early zebrafish embryo	complete upload	Survey	H3K4me3 and H3K27me3 ChIP-seq with two replicates were performed for sperm, oocyte, 2-cell, 16-cell, 128-cell, 1K-cell in zebrafish	doi: 10.1186/s12864-019-5611-7	GSE110663	DCD007427BS	Liu Lab	whole organism	TU	no value	1.5h	16-cell	Liu Lab	NA	NA	NA	NA	DCD007433BS	DCD014745BR	ChIP-seq_Liu_Lab_H3K4me3_0001AS	ChIP-seq	Liu Lab	H3K4me3	genomic DNA	ChIP DNA was extracted as following: chromatins were elutted from bead antibody complex with 200 ul ChIP elution buffer, and then reverse crosslin	DCD003308AA	no value	DCD003803TR	DCD003663SQ	Illumina	HiSeq X Ten	2019-04-20	paired end	unstranded	150	DCD019572DT	FASTQ	https://danio-code.zfin.org/files/annotated_files/ChIP-seq/DCD007427BS/ChIP-seq_Liu_Lab_H3K4me3_0001AS.DCD003663SQ.USERirene.stevens.R1.fastq.gz	ChIP-seq_Liu_Lab_H3K4me3_0001AS.DCD003663SQ.USERirene.stevens.R1.fastq.gz	8125402444	https://danio-code.zfin.org/files/annotated_files/ChIP-seq/DCD007427BS/ChIP-seq_Liu_Lab_H3K4me3_0001AS.DCD003663SQ.USERirene.stevens.R2.fastq.gz	ChIP-seq_Liu_Lab_H3K4me3_0001AS.DCD003663SQ.USERirene.stevens.R2.fastq.gz	9204306634	f1ac0b293fbb8c982a1123b78b624cefcb82577b	TRUE
DCD000496SR	H3K4me3 and HeK27me3 modification profiling in early zebrafish embryo	complete upload	Survey	H3K4me3 and H3K27me3 ChIP-seq with two replicates were performed for sperm, oocyte, 2-cell, 16-cell, 128-cell, 1K-cell in zebrafish	doi: 10.1186/s12864-019-5611-7	GSE110663	DCD007428BS	Liu Lab	whole organism	TU	no value	2.25h	128-cell	Liu Lab	NA	NA	NA	NA	DCD007434BS	DCD014741BR	ChIP-seq_Liu_Lab_H3K4me3_0001AS	ChIP-seq	Liu Lab	H3K4me3	genomic DNA	ChIP DNA was extracted as following: chromatins were elutted from bead antibody complex with 200 ul ChIP elution buffer, and then reverse crosslin	DCD003309AA	no value	DCD003807TR	DCD003667SQ	Illumina	HiSeq X Ten	2019-04-20	paired end	unstranded	150	DCD019569DT	FASTQ	https://danio-code.zfin.org/files/annotated_files/ChIP-seq/DCD007428BS/ChIP-seq_Liu_Lab_H3K4me3_0001AS.DCD003667SQ.USERirene.stevens.R1.fastq.gz	ChIP-seq_Liu_Lab_H3K4me3_0001AS.DCD003667SQ.USERirene.stevens.R1.fastq.gz	2910709033	https://danio-code.zfin.org/files/annotated_files/ChIP-seq/DCD007428BS/ChIP-seq_Liu_Lab_H3K4me3_0001AS.DCD003667SQ.USERirene.stevens.R2.fastq.gz	ChIP-seq_Liu_Lab_H3K4me3_0001AS.DCD003667SQ.USERirene.stevens.R2.fastq.gz	3310723901	82502c091403dc36f6e07f223a136daef1d97dac	TRUE
DCD000496SR	H3K4me3 and HeK27me3 modification profiling in early zebrafish embryo	complete upload	Survey	H3K4me3 and H3K27me3 ChIP-seq with two replicates were performed for sperm, oocyte, 2-cell, 16-cell, 128-cell, 1K-cell in zebrafish	doi: 10.1186/s12864-019-5611-7	GSE110663	DCD007428BS	Liu Lab	whole organism	TU	no value	2.25h	128-cell	Liu Lab	NA	NA	NA	NA	DCD007434BS	DCD014741BR	ChIP-seq_Liu_Lab_H3K4me3_0001AS	ChIP-seq	Liu Lab	H3K4me3	genomic DNA	ChIP DNA was extracted as following: chromatins were elutted from bead antibody complex with 200 ul ChIP elution buffer, and then reverse crosslin	DCD003309AA	no value	DCD003802TR	DCD003669SQ	Illumina	HiSeq X Ten	2019-04-20	paired end	unstranded	150	DCD019570DT	FASTQ	https://danio-code.zfin.org/files/annotated_files/ChIP-seq/DCD007428BS/ChIP-seq_Liu_Lab_H3K4me3_0001AS.DCD003669SQ.USERirene.stevens.R1.fastq.gz	ChIP-seq_Liu_Lab_H3K4me3_0001AS.DCD003669SQ.USERirene.stevens.R1.fastq.gz	2271295229	https://danio-code.zfin.org/files/annotated_files/ChIP-seq/DCD007428BS/ChIP-seq_Liu_Lab_H3K4me3_0001AS.DCD003669SQ.USERirene.stevens.R2.fastq.gz	ChIP-seq_Liu_Lab_H3K4me3_0001AS.DCD003669SQ.USERirene.stevens.R2.fastq.gz	2536339422	d45a26cff242c31122dd17c2b93c2e3bfa85d9da	TRUE
DCD000496SR	H3K4me3 and HeK27me3 modification profiling in early zebrafish embryo	complete upload	Survey	H3K4me3 and H3K27me3 ChIP-seq with two replicates were performed for sperm, oocyte, 2-cell, 16-cell, 128-cell, 1K-cell in zebrafish	doi: 10.1186/s12864-019-5611-7	GSE110663	DCD007425BS	Liu Lab	whole organism	TU	no value	3h	1k-cell	Liu Lab	NA	NA	NA	NA	DCD007432BS	DCD014734BR	ChIP-seq_Liu_Lab_H3K4me3_0001AS	ChIP-seq	Liu Lab	H3K4me3	genomic DNA	ChIP DNA was extracted as following: chromatins were elutted from bead antibody complex with 200 ul ChIP elution buffer, and then reverse crosslin	DCD003306AA	no value	DCD003818TR	DCD003659SQ	Illumina	HiSeq X Ten	2019-04-20	paired end	unstranded	150	DCD019567DT	FASTQ	https://danio-code.zfin.org/files/annotated_files/ChIP-seq/DCD007425BS/ChIP-seq_Liu_Lab_H3K4me3_0001AS.DCD003659SQ.USERirene.stevens.R1.fastq.gz	ChIP-seq_Liu_Lab_H3K4me3_0001AS.DCD003659SQ.USERirene.stevens.R1.fastq.gz	3161364693	https://danio-code.zfin.org/files/annotated_files/ChIP-seq/DCD007425BS/ChIP-seq_Liu_Lab_H3K4me3_0001AS.DCD003659SQ.USERirene.stevens.R2.fastq.gz	ChIP-seq_Liu_Lab_H3K4me3_0001AS.DCD003659SQ.USERirene.stevens.R2.fastq.gz	3583190394	66f6d20479be0606f4294bf94ebe2b650ad8153c	TRUE
DCD000496SR	H3K4me3 and HeK27me3 modification profiling in early zebrafish embryo	complete upload	Survey	H3K4me3 and H3K27me3 ChIP-seq with two replicates were performed for sperm, oocyte, 2-cell, 16-cell, 128-cell, 1K-cell in zebrafish	doi: 10.1186/s12864-019-5611-7	GSE110663	DCD007425BS	Liu Lab	whole organism	TU	no value	3h	1k-cell	Liu Lab	NA	NA	NA	NA	DCD007432BS	DCD014734BR	ChIP-seq_Liu_Lab_H3K4me3_0001AS	ChIP-seq	Liu Lab	H3K4me3	genomic DNA	ChIP DNA was extracted as following: chromatins were elutted from bead antibody complex with 200 ul ChIP elution buffer, and then reverse crosslin	DCD003306AA	no value	DCD003816TR	DCD003651SQ	Illumina	HiSeq X Ten	2019-04-20	paired end	unstranded	150	DCD019568DT	FASTQ	https://danio-code.zfin.org/files/annotated_files/ChIP-seq/DCD007425BS/ChIP-seq_Liu_Lab_H3K4me3_0001AS.DCD003651SQ.USERirene.stevens.R1.fastq.gz	ChIP-seq_Liu_Lab_H3K4me3_0001AS.DCD003651SQ.USERirene.stevens.R1.fastq.gz	3022546337	https://danio-code.zfin.org/files/annotated_files/ChIP-seq/DCD007425BS/ChIP-seq_Liu_Lab_H3K4me3_0001AS.DCD003651SQ.USERirene.stevens.R2.fastq.gz	ChIP-seq_Liu_Lab_H3K4me3_0001AS.DCD003651SQ.USERirene.stevens.R2.fastq.gz	3441484256	6fc18caf449e8b3b1bdd4f896951b67e83bc0362	TRUE
DCD000496SR	H3K4me3 and HeK27me3 modification profiling in early zebrafish embryo	complete upload	Survey	H3K4me3 and H3K27me3 ChIP-seq with two replicates were performed for sperm, oocyte, 2-cell, 16-cell, 128-cell, 1K-cell in zebrafish	doi: 10.1186/s12864-019-5611-7	GSE110663	DCD007426BS	Liu Lab	tissue	TU	sperm	86d 6h	90 Days-2 Years	Liu Lab	NA	NA	NA	NA	DCD007438BS	DCD014737BR	ChIP-seq_Liu_Lab_H3K27me3_0001AS	ChIP-seq	Liu Lab	H3K27me3	genomic DNA	ChIP DNA was extracted as following: chromatins were elutted from bead antibody complex with 200 ul ChIP elution buffer, and then reverse crosslin	DCD003307AA	no value	DCD003823TR	DCD003648SQ	Illumina	HiSeq X Ten	2019-04-20	paired end	unstranded	150	DCD019566DT	FASTQ	https://danio-code.zfin.org/files/annotated_files/ChIP-seq/DCD007426BS/ChIP-seq_Liu_Lab_H3K27me3_0001AS.DCD003648SQ.USERirene.stevens.R1.fastq.gz	ChIP-seq_Liu_Lab_H3K27me3_0001AS.DCD003648SQ.USERirene.stevens.R1.fastq.gz	3689654694	https://danio-code.zfin.org/files/annotated_files/ChIP-seq/DCD007426BS/ChIP-seq_Liu_Lab_H3K27me3_0001AS.DCD003648SQ.USERirene.stevens.R2.fastq.gz	ChIP-seq_Liu_Lab_H3K27me3_0001AS.DCD003648SQ.USERirene.stevens.R2.fastq.gz	4145927258	8760a74db97eeb366262b86bd304045dcadd04dc	TRUE
DCD000496SR	H3K4me3 and HeK27me3 modification profiling in early zebrafish embryo	complete upload	Survey	H3K4me3 and H3K27me3 ChIP-seq with two replicates were performed for sperm, oocyte, 2-cell, 16-cell, 128-cell, 1K-cell in zebrafish	doi: 10.1186/s12864-019-5611-7	GSE110663	DCD007426BS	Liu Lab	tissue	TU	sperm	86d 6h	90 Days-2 Years	Liu Lab	NA	NA	NA	NA	DCD007438BS	DCD014737BR	ChIP-seq_Liu_Lab_H3K27me3_0001AS	ChIP-seq	Liu Lab	H3K27me3	genomic DNA	ChIP DNA was extracted as following: chromatins were elutted from bead antibody complex with 200 ul ChIP elution buffer, and then reverse crosslin	DCD003307AA	no value	DCD003821TR	DCD003670SQ	Illumina	HiSeq X Ten	2019-04-20	paired end	unstranded	150	DCD019565DT	FASTQ	https://danio-code.zfin.org/files/annotated_files/ChIP-seq/DCD007426BS/ChIP-seq_Liu_Lab_H3K27me3_0001AS.DCD003670SQ.USERirene.stevens.R1.fastq.gz	ChIP-seq_Liu_Lab_H3K27me3_0001AS.DCD003670SQ.USERirene.stevens.R1.fastq.gz	2986194554	https://danio-code.zfin.org/files/annotated_files/ChIP-seq/DCD007426BS/ChIP-seq_Liu_Lab_H3K27me3_0001AS.DCD003670SQ.USERirene.stevens.R2.fastq.gz	ChIP-seq_Liu_Lab_H3K27me3_0001AS.DCD003670SQ.USERirene.stevens.R2.fastq.gz	3369860093	fd77af5a14a790d7839b5483ceb38fa141264edc	TRUE
DCD000496SR	H3K4me3 and HeK27me3 modification profiling in early zebrafish embryo	complete upload	Survey	H3K4me3 and H3K27me3 ChIP-seq with two replicates were performed for sperm, oocyte, 2-cell, 16-cell, 128-cell, 1K-cell in zebrafish	doi: 10.1186/s12864-019-5611-7	GSE110663	DCD007423BS	Liu Lab	tissue	TU	oocyte	86d 6h	90 Days-2 Years	Liu Lab	NA	NA	NA	NA	DCD007435BS	DCD014744BR	ChIP-seq_Liu_Lab_H3K27me3_0001AS	ChIP-seq	Liu Lab	H3K27me3	genomic DNA	ChIP DNA was extracted as following: chromatins were elutted from bead antibody complex with 200 ul ChIP elution buffer, and then reverse crosslin	DCD003304AA	no value	DCD003799TR	DCD003665SQ	Illumina	HiSeq X Ten	2019-04-20	paired end	unstranded	150	DCD019564DT	FASTQ	https://danio-code.zfin.org/files/annotated_files/ChIP-seq/DCD007423BS/ChIP-seq_Liu_Lab_H3K27me3_0001AS.DCD003665SQ.USERirene.stevens.R1.fastq.gz	ChIP-seq_Liu_Lab_H3K27me3_0001AS.DCD003665SQ.USERirene.stevens.R1.fastq.gz	755726217	https://danio-code.zfin.org/files/annotated_files/ChIP-seq/DCD007423BS/ChIP-seq_Liu_Lab_H3K27me3_0001AS.DCD003665SQ.USERirene.stevens.R2.fastq.gz	ChIP-seq_Liu_Lab_H3K27me3_0001AS.DCD003665SQ.USERirene.stevens.R2.fastq.gz	755707342	534bd1a02364fdde7512382bc407c76a4d657095	TRUE
DCD000496SR	H3K4me3 and HeK27me3 modification profiling in early zebrafish embryo	complete upload	Survey	H3K4me3 and H3K27me3 ChIP-seq with two replicates were performed for sperm, oocyte, 2-cell, 16-cell, 128-cell, 1K-cell in zebrafish	doi: 10.1186/s12864-019-5611-7	GSE110663	DCD007424BS	Liu Lab	whole organism	TU	no value	0.75h	2-cell	Liu Lab	NA	NA	NA	NA	DCD007436BS	DCD014742BR	ChIP-seq_Liu_Lab_H3K27me3_0001AS	ChIP-seq	Liu Lab	H3K27me3	genomic DNA	ChIP DNA was extracted as following: chromatins were elutted from bead antibody complex with 200 ul ChIP elution buffer, and then reverse crosslin	DCD003305AA	no value	DCD003814TR	DCD003646SQ	Illumina	HiSeq X Ten	2019-04-20	paired end	unstranded	150	DCD019562DT	FASTQ	https://danio-code.zfin.org/files/annotated_files/ChIP-seq/DCD007424BS/ChIP-seq_Liu_Lab_H3K27me3_0001AS.DCD003646SQ.USERirene.stevens.R1.fastq.gz	ChIP-seq_Liu_Lab_H3K27me3_0001AS.DCD003646SQ.USERirene.stevens.R1.fastq.gz	3244776149	https://danio-code.zfin.org/files/annotated_files/ChIP-seq/DCD007424BS/ChIP-seq_Liu_Lab_H3K27me3_0001AS.DCD003646SQ.USERirene.stevens.R2.fastq.gz	ChIP-seq_Liu_Lab_H3K27me3_0001AS.DCD003646SQ.USERirene.stevens.R2.fastq.gz	3687833398	3df16366c58355f9b271d7236bb6d464e002a7d1	TRUE
DCD000496SR	H3K4me3 and HeK27me3 modification profiling in early zebrafish embryo	complete upload	Survey	H3K4me3 and H3K27me3 ChIP-seq with two replicates were performed for sperm, oocyte, 2-cell, 16-cell, 128-cell, 1K-cell in zebrafish	doi: 10.1186/s12864-019-5611-7	GSE110663	DCD007424BS	Liu Lab	whole organism	TU	no value	0.75h	2-cell	Liu Lab	NA	NA	NA	NA	DCD007436BS	DCD014742BR	ChIP-seq_Liu_Lab_H3K27me3_0001AS	ChIP-seq	Liu Lab	H3K27me3	genomic DNA	ChIP DNA was extracted as following: chromatins were elutted from bead antibody complex with 200 ul ChIP elution buffer, and then reverse crosslin	DCD003305AA	no value	DCD003813TR	DCD003656SQ	Illumina	HiSeq X Ten	2019-04-20	paired end	unstranded	150	DCD019563DT	FASTQ	https://danio-code.zfin.org/files/annotated_files/ChIP-seq/DCD007424BS/ChIP-seq_Liu_Lab_H3K27me3_0001AS.DCD003656SQ.USERirene.stevens.R1.fastq.gz	ChIP-seq_Liu_Lab_H3K27me3_0001AS.DCD003656SQ.USERirene.stevens.R1.fastq.gz	3410674369	https://danio-code.zfin.org/files/annotated_files/ChIP-seq/DCD007424BS/ChIP-seq_Liu_Lab_H3K27me3_0001AS.DCD003656SQ.USERirene.stevens.R2.fastq.gz	ChIP-seq_Liu_Lab_H3K27me3_0001AS.DCD003656SQ.USERirene.stevens.R2.fastq.gz	3667514026	b8dea260df58552aadb3cc2ef7997bdea98b2c13	TRUE
DCD000496SR	H3K4me3 and HeK27me3 modification profiling in early zebrafish embryo	complete upload	Survey	H3K4me3 and H3K27me3 ChIP-seq with two replicates were performed for sperm, oocyte, 2-cell, 16-cell, 128-cell, 1K-cell in zebrafish	doi: 10.1186/s12864-019-5611-7	GSE110663	DCD007439BS	Liu Lab	whole organism	TU	no value	1.5h	16-cell	Liu Lab	NA	NA	NA	NA	DCD007433BS	DCD014743BR	ChIP-seq_Liu_Lab_H3K27me3_0001AS	ChIP-seq	Liu Lab	H3K27me3	genomic DNA	ChIP DNA was extracted as following: chromatins were elutted from bead antibody complex with 200 ul ChIP elution buffer, and then reverse crosslin	DCD003320AA	no value	DCD003822TR	DCD003644SQ	Illumina	HiSeq X Ten	2019-04-20	paired end	unstranded	150	DCD019561DT	FASTQ	https://danio-code.zfin.org/files/annotated_files/ChIP-seq/DCD007439BS/ChIP-seq_Liu_Lab_H3K27me3_0001AS.DCD003644SQ.USERirene.stevens.R1.fastq.gz	ChIP-seq_Liu_Lab_H3K27me3_0001AS.DCD003644SQ.USERirene.stevens.R1.fastq.gz	4279574864	https://danio-code.zfin.org/files/annotated_files/ChIP-seq/DCD007439BS/ChIP-seq_Liu_Lab_H3K27me3_0001AS.DCD003644SQ.USERirene.stevens.R2.fastq.gz	ChIP-seq_Liu_Lab_H3K27me3_0001AS.DCD003644SQ.USERirene.stevens.R2.fastq.gz	4629358907	f661c3e6cc0543fe58c728e667cacc869838f50f	TRUE
DCD000496SR	H3K4me3 and HeK27me3 modification profiling in early zebrafish embryo	complete upload	Survey	H3K4me3 and H3K27me3 ChIP-seq with two replicates were performed for sperm, oocyte, 2-cell, 16-cell, 128-cell, 1K-cell in zebrafish	doi: 10.1186/s12864-019-5611-7	GSE110663	DCD007439BS	Liu Lab	whole organism	TU	no value	1.5h	16-cell	Liu Lab	NA	NA	NA	NA	DCD007433BS	DCD014743BR	ChIP-seq_Liu_Lab_H3K27me3_0001AS	ChIP-seq	Liu Lab	H3K27me3	genomic DNA	ChIP DNA was extracted as following: chromatins were elutted from bead antibody complex with 200 ul ChIP elution buffer, and then reverse crosslin	DCD003320AA	no value	DCD003810TR	DCD003668SQ	Illumina	HiSeq X Ten	2019-04-20	paired end	unstranded	150	DCD019560DT	FASTQ	https://danio-code.zfin.org/files/annotated_files/ChIP-seq/DCD007439BS/ChIP-seq_Liu_Lab_H3K27me3_0001AS.DCD003668SQ.USERirene.stevens.R1.fastq.gz	ChIP-seq_Liu_Lab_H3K27me3_0001AS.DCD003668SQ.USERirene.stevens.R1.fastq.gz	3803492841	https://danio-code.zfin.org/files/annotated_files/ChIP-seq/DCD007439BS/ChIP-seq_Liu_Lab_H3K27me3_0001AS.DCD003668SQ.USERirene.stevens.R2.fastq.gz	ChIP-seq_Liu_Lab_H3K27me3_0001AS.DCD003668SQ.USERirene.stevens.R2.fastq.gz	4168852153	cfc0db7efebde6c30af62248219253bde7e1058e	TRUE
DCD000496SR	H3K4me3 and HeK27me3 modification profiling in early zebrafish embryo	complete upload	Survey	H3K4me3 and H3K27me3 ChIP-seq with two replicates were performed for sperm, oocyte, 2-cell, 16-cell, 128-cell, 1K-cell in zebrafish	doi: 10.1186/s12864-019-5611-7	GSE110663	DCD007440BS	Liu Lab	whole organism	TU	no value	2.25h	128-cell	Liu Lab	NA	NA	NA	NA	DCD007434BS	DCD014746BR	ChIP-seq_Liu_Lab_H3K27me3_0001AS	ChIP-seq	Liu Lab	H3K27me3	genomic DNA	ChIP DNA was extracted as following: chromatins were elutted from bead antibody complex with 200 ul ChIP elution buffer, and then reverse crosslin	DCD003321AA	no value	DCD003805TR	DCD003661SQ	Illumina	HiSeq X Ten	2019-04-20	paired end	unstranded	150	DCD019559DT	FASTQ	https://danio-code.zfin.org/files/annotated_files/ChIP-seq/DCD007440BS/ChIP-seq_Liu_Lab_H3K27me3_0001AS.DCD003661SQ.USERirene.stevens.R1.fastq.gz	ChIP-seq_Liu_Lab_H3K27me3_0001AS.DCD003661SQ.USERirene.stevens.R1.fastq.gz	3160617386	https://danio-code.zfin.org/files/annotated_files/ChIP-seq/DCD007440BS/ChIP-seq_Liu_Lab_H3K27me3_0001AS.DCD003661SQ.USERirene.stevens.R2.fastq.gz	ChIP-seq_Liu_Lab_H3K27me3_0001AS.DCD003661SQ.USERirene.stevens.R2.fastq.gz	3539940160	d91656d1a5a0e2b38fd6a5308576746efe6f176c	TRUE
DCD000496SR	H3K4me3 and HeK27me3 modification profiling in early zebrafish embryo	complete upload	Survey	H3K4me3 and H3K27me3 ChIP-seq with two replicates were performed for sperm, oocyte, 2-cell, 16-cell, 128-cell, 1K-cell in zebrafish	doi: 10.1186/s12864-019-5611-7	GSE110663	DCD007440BS	Liu Lab	whole organism	TU	no value	2.25h	128-cell	Liu Lab	NA	NA	NA	NA	DCD007434BS	DCD014746BR	ChIP-seq_Liu_Lab_H3K27me3_0001AS	ChIP-seq	Liu Lab	H3K27me3	genomic DNA	ChIP DNA was extracted as following: chromatins were elutted from bead antibody complex with 200 ul ChIP elution buffer, and then reverse crosslin	DCD003321AA	no value	DCD003804TR	DCD003643SQ	Illumina	HiSeq X Ten	2019-04-20	paired end	unstranded	150	DCD019558DT	FASTQ	https://danio-code.zfin.org/files/annotated_files/ChIP-seq/DCD007440BS/ChIP-seq_Liu_Lab_H3K27me3_0001AS.DCD003643SQ.USERirene.stevens.R1.fastq.gz	ChIP-seq_Liu_Lab_H3K27me3_0001AS.DCD003643SQ.USERirene.stevens.R1.fastq.gz	3196311056	https://danio-code.zfin.org/files/annotated_files/ChIP-seq/DCD007440BS/ChIP-seq_Liu_Lab_H3K27me3_0001AS.DCD003643SQ.USERirene.stevens.R2.fastq.gz	ChIP-seq_Liu_Lab_H3K27me3_0001AS.DCD003643SQ.USERirene.stevens.R2.fastq.gz	3638741904	a43269d7dc6c3ee307bc60685fb0c73288615633	TRUE
DCD000496SR	H3K4me3 and HeK27me3 modification profiling in early zebrafish embryo	complete upload	Survey	H3K4me3 and H3K27me3 ChIP-seq with two replicates were performed for sperm, oocyte, 2-cell, 16-cell, 128-cell, 1K-cell in zebrafish	doi: 10.1186/s12864-019-5611-7	GSE110663	DCD007437BS	Liu Lab	whole organism	TU	no value	3h	1k-cell	Liu Lab	NA	NA	NA	NA	DCD007432BS	DCD014739BR	ChIP-seq_Liu_Lab_H3K27me3_0001AS	ChIP-seq	Liu Lab	H3K27me3	genomic DNA	ChIP DNA was extracted as following: chromatins were elutted from bead antibody complex with 200 ul ChIP elution buffer, and then reverse crosslin	DCD003318AA	no value	DCD003825TR	DCD003655SQ	Illumina	HiSeq X Ten	2019-04-20	paired end	unstranded	150	DCD019556DT	FASTQ	https://danio-code.zfin.org/files/annotated_files/ChIP-seq/DCD007437BS/ChIP-seq_Liu_Lab_H3K27me3_0001AS.DCD003655SQ.USERirene.stevens.R1.fastq.gz	ChIP-seq_Liu_Lab_H3K27me3_0001AS.DCD003655SQ.USERirene.stevens.R1.fastq.gz	4452026041	https://danio-code.zfin.org/files/annotated_files/ChIP-seq/DCD007437BS/ChIP-seq_Liu_Lab_H3K27me3_0001AS.DCD003655SQ.USERirene.stevens.R2.fastq.gz	ChIP-seq_Liu_Lab_H3K27me3_0001AS.DCD003655SQ.USERirene.stevens.R2.fastq.gz	4840150307	fa70a24e6acc7223f5949c4199165ee73fa55bec	TRUE
DCD000496SR	H3K4me3 and HeK27me3 modification profiling in early zebrafish embryo	complete upload	Survey	H3K4me3 and H3K27me3 ChIP-seq with two replicates were performed for sperm, oocyte, 2-cell, 16-cell, 128-cell, 1K-cell in zebrafish	doi: 10.1186/s12864-019-5611-7	GSE110663	DCD007437BS	Liu Lab	whole organism	TU	no value	3h	1k-cell	Liu Lab	NA	NA	NA	NA	DCD007432BS	DCD014739BR	ChIP-seq_Liu_Lab_H3K27me3_0001AS	ChIP-seq	Liu Lab	H3K27me3	genomic DNA	ChIP DNA was extracted as following: chromatins were elutted from bead antibody complex with 200 ul ChIP elution buffer, and then reverse crosslin	DCD003318AA	no value	DCD003824TR	DCD003647SQ	Illumina	HiSeq X Ten	2019-04-20	paired end	unstranded	150	DCD019557DT	FASTQ	https://danio-code.zfin.org/files/annotated_files/ChIP-seq/DCD007437BS/ChIP-seq_Liu_Lab_H3K27me3_0001AS.DCD003647SQ.USERirene.stevens.R1.fastq.gz	ChIP-seq_Liu_Lab_H3K27me3_0001AS.DCD003647SQ.USERirene.stevens.R1.fastq.gz	5574138018	https://danio-code.zfin.org/files/annotated_files/ChIP-seq/DCD007437BS/ChIP-seq_Liu_Lab_H3K27me3_0001AS.DCD003647SQ.USERirene.stevens.R2.fastq.gz	ChIP-seq_Liu_Lab_H3K27me3_0001AS.DCD003647SQ.USERirene.stevens.R2.fastq.gz	6118086506	a014fef39d77692bd13e57b3fd0429bd8f81ad9d	TRUE
DCD000496SR	H3K4me3 and HeK27me3 modification profiling in early zebrafish embryo	complete upload	Survey	H3K4me3 and H3K27me3 ChIP-seq with two replicates were performed for sperm, oocyte, 2-cell, 16-cell, 128-cell, 1K-cell in zebrafish	doi: 10.1186/s12864-019-5611-7	GSE110663	DCD007438BS	Liu Lab	tissue	TU	sperm	86d 6h	90 Days-2 Years	Liu Lab	NA	NA	NA	NA	no value	DCD014751BR	ChIP-seq_Liu_Lab_input_0001AS	ChIP-seq	Liu Lab	input	genomic DNA	ChIP DNA was extracted as following: chromatins were elutted from bead antibody complex with 200 ul ChIP elution buffer, and then reverse crosslin	DCD003319AA	no value	DCD003819TR	DCD003664SQ	Illumina	HiSeq X Ten	2019-04-20	paired end	unstranded	150	DCD019555DT	FASTQ	https://danio-code.zfin.org/files/annotated_files/ChIP-seq/DCD007438BS/ChIP-seq_Liu_Lab_input_0001AS.DCD003664SQ.USERirene.stevens.R1.fastq.gz	ChIP-seq_Liu_Lab_input_0001AS.DCD003664SQ.USERirene.stevens.R1.fastq.gz	2686381003	https://danio-code.zfin.org/files/annotated_files/ChIP-seq/DCD007438BS/ChIP-seq_Liu_Lab_input_0001AS.DCD003664SQ.USERirene.stevens.R2.fastq.gz	ChIP-seq_Liu_Lab_input_0001AS.DCD003664SQ.USERirene.stevens.R2.fastq.gz	2969164812	1cd3b2e3e77b14a5e696d01b876be245a6f0a8b3	TRUE
DCD000496SR	H3K4me3 and HeK27me3 modification profiling in early zebrafish embryo	complete upload	Survey	H3K4me3 and H3K27me3 ChIP-seq with two replicates were performed for sperm, oocyte, 2-cell, 16-cell, 128-cell, 1K-cell in zebrafish	doi: 10.1186/s12864-019-5611-7	GSE110663	DCD007436BS	Liu Lab	whole organism	TU	no value	0.75h	2-cell	Liu Lab	NA	NA	NA	NA	no value	DCD014749BR	ChIP-seq_Liu_Lab_input_0001AS	ChIP-seq	Liu Lab	input	genomic DNA	ChIP DNA was extracted as following: chromatins were elutted from bead antibody complex with 200 ul ChIP elution buffer, and then reverse crosslin	DCD003317AA	no value	DCD003811TR	DCD003671SQ	Illumina	HiSeq X Ten	2019-04-20	paired end	unstranded	150	DCD019553DT	FASTQ	https://danio-code.zfin.org/files/annotated_files/ChIP-seq/DCD007436BS/ChIP-seq_Liu_Lab_input_0001AS.DCD003671SQ.USERirene.stevens.R1.fastq.gz	ChIP-seq_Liu_Lab_input_0001AS.DCD003671SQ.USERirene.stevens.R1.fastq.gz	12397610364	https://danio-code.zfin.org/files/annotated_files/ChIP-seq/DCD007436BS/ChIP-seq_Liu_Lab_input_0001AS.DCD003671SQ.USERirene.stevens.R2.fastq.gz	ChIP-seq_Liu_Lab_input_0001AS.DCD003671SQ.USERirene.stevens.R2.fastq.gz	14541427119	dc73eee32a94c5758ce9f28fe34c1d22bccadbc2	TRUE
DCD000496SR	H3K4me3 and HeK27me3 modification profiling in early zebrafish embryo	complete upload	Survey	H3K4me3 and H3K27me3 ChIP-seq with two replicates were performed for sperm, oocyte, 2-cell, 16-cell, 128-cell, 1K-cell in zebrafish	doi: 10.1186/s12864-019-5611-7	GSE110663	DCD007435BS	Liu Lab	tissue	TU	oocyte	86d 6h	90 Days-2 Years	Liu Lab	NA	NA	NA	NA	no value	DCD014738BR	ChIP-seq_Liu_Lab_input_0001AS	ChIP-seq	Liu Lab	input	genomic DNA	ChIP DNA was extracted as following: chromatins were elutted from bead antibody complex with 200 ul ChIP elution buffer, and then reverse crosslin	DCD003316AA	no value	DCD003820TR	DCD003660SQ	Illumina	HiSeq X Ten	2019-04-20	paired end	unstranded	150	DCD019554DT	FASTQ	https://danio-code.zfin.org/files/annotated_files/ChIP-seq/DCD007435BS/ChIP-seq_Liu_Lab_input_0001AS.DCD003660SQ.USERirene.stevens.R1.fastq.gz	ChIP-seq_Liu_Lab_input_0001AS.DCD003660SQ.USERirene.stevens.R1.fastq.gz	18311344308	https://danio-code.zfin.org/files/annotated_files/ChIP-seq/DCD007435BS/ChIP-seq_Liu_Lab_input_0001AS.DCD003660SQ.USERirene.stevens.R2.fastq.gz	ChIP-seq_Liu_Lab_input_0001AS.DCD003660SQ.USERirene.stevens.R2.fastq.gz	19981933688	92be9c3df78297f5bea62c8ff63f34bf45e80dbf	TRUE
DCD000496SR	H3K4me3 and HeK27me3 modification profiling in early zebrafish embryo	complete upload	Survey	H3K4me3 and H3K27me3 ChIP-seq with two replicates were performed for sperm, oocyte, 2-cell, 16-cell, 128-cell, 1K-cell in zebrafish	doi: 10.1186/s12864-019-5611-7	GSE110663	DCD007434BS	Liu Lab	whole organism	TU	no value	2.25h	128-cell	Liu Lab	NA	NA	NA	NA	no value	DCD014735BR	ChIP-seq_Liu_Lab_input_0001AS	ChIP-seq	Liu Lab	input	genomic DNA	ChIP DNA was extracted as following: chromatins were elutted from bead antibody complex with 200 ul ChIP elution buffer, and then reverse crosslin	DCD003315AA	no value	DCD003815TR	DCD003653SQ	Illumina	HiSeq X Ten	2019-04-20	paired end	unstranded	150	DCD019551DT	FASTQ	https://danio-code.zfin.org/files/annotated_files/ChIP-seq/DCD007434BS/ChIP-seq_Liu_Lab_input_0001AS.DCD003653SQ.USERirene.stevens.R1.fastq.gz	ChIP-seq_Liu_Lab_input_0001AS.DCD003653SQ.USERirene.stevens.R1.fastq.gz	3420953115	https://danio-code.zfin.org/files/annotated_files/ChIP-seq/DCD007434BS/ChIP-seq_Liu_Lab_input_0001AS.DCD003653SQ.USERirene.stevens.R2.fastq.gz	ChIP-seq_Liu_Lab_input_0001AS.DCD003653SQ.USERirene.stevens.R2.fastq.gz	4057641518	e37af5d791dae54ba2c1917ed533cb683a15414f	TRUE
DCD000496SR	H3K4me3 and HeK27me3 modification profiling in early zebrafish embryo	complete upload	Survey	H3K4me3 and H3K27me3 ChIP-seq with two replicates were performed for sperm, oocyte, 2-cell, 16-cell, 128-cell, 1K-cell in zebrafish	doi: 10.1186/s12864-019-5611-7	GSE110663	DCD007433BS	Liu Lab	whole organism	TU	no value	1.5h	16-cell	Liu Lab	NA	NA	NA	NA	no value	DCD014750BR	ChIP-seq_Liu_Lab_input_0001AS	ChIP-seq	Liu Lab	input	genomic DNA	ChIP DNA was extracted as following: chromatins were elutted from bead antibody complex with 200 ul ChIP elution buffer, and then reverse crosslin	DCD003314AA	no value	DCD003817TR	DCD003654SQ	Illumina	HiSeq X Ten	2019-04-20	paired end	unstranded	150	DCD019552DT	FASTQ	https://danio-code.zfin.org/files/annotated_files/ChIP-seq/DCD007433BS/ChIP-seq_Liu_Lab_input_0001AS.DCD003654SQ.USERirene.stevens.R1.fastq.gz	ChIP-seq_Liu_Lab_input_0001AS.DCD003654SQ.USERirene.stevens.R1.fastq.gz	3224857876	https://danio-code.zfin.org/files/annotated_files/ChIP-seq/DCD007433BS/ChIP-seq_Liu_Lab_input_0001AS.DCD003654SQ.USERirene.stevens.R2.fastq.gz	ChIP-seq_Liu_Lab_input_0001AS.DCD003654SQ.USERirene.stevens.R2.fastq.gz	3512539355	ae62759355cfe74e7962069de6ffc79fa211d12b	TRUE
DCD000496SR	H3K4me3 and HeK27me3 modification profiling in early zebrafish embryo	complete upload	Survey	H3K4me3 and H3K27me3 ChIP-seq with two replicates were performed for sperm, oocyte, 2-cell, 16-cell, 128-cell, 1K-cell in zebrafish	doi: 10.1186/s12864-019-5611-7	GSE110663	DCD007432BS	Liu Lab	whole organism	TU	no value	3h	1k-cell	Liu Lab	NA	NA	NA	NA	no value	DCD014740BR	ChIP-seq_Liu_Lab_input_0001AS	ChIP-seq	Liu Lab	input	genomic DNA	ChIP DNA was extracted as following: chromatins were elutted from bead antibody complex with 200 ul ChIP elution buffer, and then reverse crosslin	DCD003313AA	no value	DCD003812TR	DCD003666SQ	Illumina	HiSeq X Ten	2019-04-20	paired end	unstranded	150	DCD019550DT	FASTQ	https://danio-code.zfin.org/files/annotated_files/ChIP-seq/DCD007432BS/ChIP-seq_Liu_Lab_input_0001AS.DCD003666SQ.USERirene.stevens.R1.fastq.gz	ChIP-seq_Liu_Lab_input_0001AS.DCD003666SQ.USERirene.stevens.R1.fastq.gz	2503845956	https://danio-code.zfin.org/files/annotated_files/ChIP-seq/DCD007432BS/ChIP-seq_Liu_Lab_input_0001AS.DCD003666SQ.USERirene.stevens.R2.fastq.gz	ChIP-seq_Liu_Lab_input_0001AS.DCD003666SQ.USERirene.stevens.R2.fastq.gz	2848048247	653ca4920e9653b4f8be9712196807e5b61da062	TRUE
DCD000493SR	CAGE-seq (total and nuclear RNA) and nanT-iCAGE acrosss 6 developmental stages	complete upload	Survey	CAGE-seq (total and nuclear RNA) and nanT-iCAGE in zebrafish)	NA	PRJNA821148	DCD007422BS	Mueller lab	whole organism	AB	no value	0h	1-cell	Mueller lab	NA	NA	NA	ferilized egg	no value	DCD014733BR	CAGE-seq_Mueller_lab_0009AS	CAGE-seq	Mueller lab	NA	Total RNA	tagging CAGE	DCD003300AA	no value	DCD003787TR	DCD003633SQ	Illumina	GAIIx	2000-01-01	single end	unstranded	27	DCD019549DT	FASTQ	https://danio-code.zfin.org/files/annotated_files/CAGE-seq/DCD007422BS/CAGE-seq_Mueller_lab_0009AS.DCD003633SQ.USERirene.stevens.R1.fastq.gz	CAGE-seq_Mueller_lab_0009AS.DCD003633SQ.USERirene.stevens.R1.fastq.gz	258405329	no value	no value	no value	08dd207be7615865b887be999dbd3de147da3547	FALSE
DCD000493SR	CAGE-seq (total and nuclear RNA) and nanT-iCAGE acrosss 6 developmental stages	complete upload	Survey	CAGE-seq (total and nuclear RNA) and nanT-iCAGE in zebrafish)	NA	PRJNA821148	DCD007421BS	Mueller lab	whole organism	AB	no value	1d	Prim-5	Mueller lab	NA	NA	NA	NA	no value	DCD014732BR	CAGE-seq_Mueller_lab_0009AS	CAGE-seq	Mueller lab	NA	Total RNA	tagging CAGE	DCD003299AA	no value	DCD003788TR	DCD003636SQ	Illumina	GAIIx	2000-01-01	single end	unstranded	27	DCD019547DT	FASTQ	https://danio-code.zfin.org/files/annotated_files/CAGE-seq/DCD007421BS/CAGE-seq_Mueller_lab_0009AS.DCD003636SQ.USERirene.stevens.R1.fastq.gz	CAGE-seq_Mueller_lab_0009AS.DCD003636SQ.USERirene.stevens.R1.fastq.gz	282395563	no value	no value	no value	f7e16614a740a7a2d6b8c0130fff84d51a4dc8cd	FALSE
DCD000493SR	CAGE-seq (total and nuclear RNA) and nanT-iCAGE acrosss 6 developmental stages	complete upload	Survey	CAGE-seq (total and nuclear RNA) and nanT-iCAGE in zebrafish)	NA	PRJNA821148	DCD007420BS	Mueller lab	whole organism	AB	no value	4.66h	30%-epiboly	Mueller lab	NA	NA	NA	NA	no value	DCD014722BR	CAGE-seq_Mueller_lab_0009AS	CAGE-seq	Mueller lab	NA	Total RNA	tagging CAGE	DCD003298AA	no value	DCD003789TR	DCD003634SQ	Illumina	GAIIx	2000-01-01	single end	unstranded	27	DCD019548DT	FASTQ	https://danio-code.zfin.org/files/annotated_files/CAGE-seq/DCD007420BS/CAGE-seq_Mueller_lab_0009AS.DCD003634SQ.USERirene.stevens.R1.fastq.gz	CAGE-seq_Mueller_lab_0009AS.DCD003634SQ.USERirene.stevens.R1.fastq.gz	227226653	no value	no value	no value	45c2bb32768d51d88c5e34d710f8bbbca699a059	FALSE
DCD000493SR	CAGE-seq (total and nuclear RNA) and nanT-iCAGE acrosss 6 developmental stages	complete upload	Survey	CAGE-seq (total and nuclear RNA) and nanT-iCAGE in zebrafish)	NA	PRJNA821148	DCD007419BS	Mueller lab	whole organism	AB	no value	1.5h	16-cell	Mueller lab	NA	NA	NA	NA	no value	DCD014729BR	CAGE-seq_Mueller_lab_0008AS	CAGE-seq	Mueller lab	NA	Total RNA	nanT-iCAGE	DCD003294AA	no value	DCD003785TR	DCD003637SQ	Illumina	HiSeq 2000	2000-01-01	single end	unstranded	48	DCD019544DT	FASTQ	https://danio-code.zfin.org/files/annotated_files/CAGE-seq/DCD007419BS/CAGE-seq_Mueller_lab_0008AS.DCD003637SQ.USERirene.stevens.R1.fastq.gz	CAGE-seq_Mueller_lab_0008AS.DCD003637SQ.USERirene.stevens.R1.fastq.gz	108699215	no value	no value	no value	482a47d57ce16cd9e6924a99fbc62080954833ad	FALSE
DCD000493SR	CAGE-seq (total and nuclear RNA) and nanT-iCAGE acrosss 6 developmental stages	complete upload	Survey	CAGE-seq (total and nuclear RNA) and nanT-iCAGE in zebrafish)	NA	PRJNA821148	DCD007419BS	Mueller lab	whole organism	AB	no value	1.5h	16-cell	Mueller lab	NA	NA	NA	NA	no value	DCD014727BR	CAGE-seq_Mueller_lab_0008AS	CAGE-seq	Mueller lab	NA	Total RNA	nanT-iCAGE	DCD003297AA	no value	DCD003796TR	DCD003632SQ	Illumina	HiSeq 2000	2000-01-01	single end	unstranded	48	DCD019545DT	FASTQ	https://danio-code.zfin.org/files/annotated_files/CAGE-seq/DCD007419BS/CAGE-seq_Mueller_lab_0008AS.DCD003632SQ.USERirene.stevens.R1.fastq.gz	CAGE-seq_Mueller_lab_0008AS.DCD003632SQ.USERirene.stevens.R1.fastq.gz	172946954	no value	no value	no value	2bfab7c8e1ad3cf0d92fccbbd1e796e2f73ed174	FALSE
DCD000493SR	CAGE-seq (total and nuclear RNA) and nanT-iCAGE acrosss 6 developmental stages	complete upload	Survey	CAGE-seq (total and nuclear RNA) and nanT-iCAGE in zebrafish)	NA	PRJNA821148	DCD007418BS	Mueller lab	whole organism	AB	no value	1d	Prim-5	Mueller lab	nuclear	NA	NA	NA	no value	DCD014730BR	CAGE-seq_Mueller_lab_0007AS	CAGE-seq	Mueller lab	NA	Nuclear RNA	tagging CAGE	DCD003296AA	no value	DCD003792TR	DCD003639SQ	Illumina	HiSeq 2000	2000-01-01	single end	unstranded	27	DCD019546DT	FASTQ	https://danio-code.zfin.org/files/annotated_files/CAGE-seq/DCD007418BS/CAGE-seq_Mueller_lab_0007AS.DCD003639SQ.USERirene.stevens.R1.fastq.gz	CAGE-seq_Mueller_lab_0007AS.DCD003639SQ.USERirene.stevens.R1.fastq.gz	1428327459	no value	no value	no value	223e04b125e7580c3a4ccf3a9eda32db2e9aa0bb	FALSE
DCD000493SR	CAGE-seq (total and nuclear RNA) and nanT-iCAGE acrosss 6 developmental stages	complete upload	Survey	CAGE-seq (total and nuclear RNA) and nanT-iCAGE in zebrafish)	NA	PRJNA821148	DCD007417BS	Mueller lab	whole organism	AB	no value	2.75h	512-cell	Mueller lab	NA	NA	NA	NA	no value	DCD014731BR	CAGE-seq_Mueller_lab_0008AS	CAGE-seq	Mueller lab	NA	Total RNA	nanT-iCAGE	DCD003293AA	no value	DCD003786TR	DCD003642SQ	Illumina	HiSeq 2000	2000-01-01	single end	unstranded	48	DCD019541DT	FASTQ	https://danio-code.zfin.org/files/annotated_files/CAGE-seq/DCD007417BS/CAGE-seq_Mueller_lab_0008AS.DCD003642SQ.USERirene.stevens.R1.fastq.gz	CAGE-seq_Mueller_lab_0008AS.DCD003642SQ.USERirene.stevens.R1.fastq.gz	167310296	no value	no value	no value	de1d3997db7f11694590824e4b21e652a453f430	FALSE
DCD000493SR	CAGE-seq (total and nuclear RNA) and nanT-iCAGE acrosss 6 developmental stages	complete upload	Survey	CAGE-seq (total and nuclear RNA) and nanT-iCAGE in zebrafish)	NA	PRJNA821148	DCD007417BS	Mueller lab	whole organism	AB	no value	2.75h	512-cell	Mueller lab	NA	NA	NA	NA	no value	DCD014725BR	CAGE-seq_Mueller_lab_0008AS	CAGE-seq	Mueller lab	NA	Total RNA	nanT-iCAGE	DCD003302AA	no value	DCD003795TR	DCD003640SQ	Illumina	HiSeq 2000	2000-01-01	single end	unstranded	48	DCD019540DT	FASTQ	https://danio-code.zfin.org/files/annotated_files/CAGE-seq/DCD007417BS/CAGE-seq_Mueller_lab_0008AS.DCD003640SQ.USERirene.stevens.R1.fastq.gz	CAGE-seq_Mueller_lab_0008AS.DCD003640SQ.USERirene.stevens.R1.fastq.gz	171293038	no value	no value	no value	c2c098f298fd3a42a278f25f147b54ce0be22242	FALSE
DCD000493SR	CAGE-seq (total and nuclear RNA) and nanT-iCAGE acrosss 6 developmental stages	complete upload	Survey	CAGE-seq (total and nuclear RNA) and nanT-iCAGE in zebrafish)	NA	PRJNA821148	DCD007416BS	Mueller lab	whole organism	AB	no value	2.25h	128-cell	Mueller lab	NA	NA	NA	NA	no value	DCD014728BR	CAGE-seq_Mueller_lab_0008AS	CAGE-seq	Mueller lab	NA	Total RNA	nanT-iCAGE	DCD003292AA	no value	DCD003791TR	DCD003638SQ	Illumina	HiSeq 2000	2000-01-01	single end	unstranded	48	DCD019542DT	FASTQ	https://danio-code.zfin.org/files/annotated_files/CAGE-seq/DCD007416BS/CAGE-seq_Mueller_lab_0008AS.DCD003638SQ.USERirene.stevens.R1.fastq.gz	CAGE-seq_Mueller_lab_0008AS.DCD003638SQ.USERirene.stevens.R1.fastq.gz	112023573	no value	no value	no value	e52e39ba5139d336d42ad5c997c4e4f8c577da33	FALSE
DCD000493SR	CAGE-seq (total and nuclear RNA) and nanT-iCAGE acrosss 6 developmental stages	complete upload	Survey	CAGE-seq (total and nuclear RNA) and nanT-iCAGE in zebrafish)	NA	PRJNA821148	DCD007416BS	Mueller lab	whole organism	AB	no value	2.25h	128-cell	Mueller lab	NA	NA	NA	NA	no value	DCD014723BR	CAGE-seq_Mueller_lab_0008AS	CAGE-seq	Mueller lab	NA	Total RNA	nanT-iCAGE	DCD003295AA	no value	DCD003794TR	DCD003641SQ	Illumina	HiSeq 2000	2000-01-01	single end	unstranded	48	DCD019543DT	FASTQ	https://danio-code.zfin.org/files/annotated_files/CAGE-seq/DCD007416BS/CAGE-seq_Mueller_lab_0008AS.DCD003641SQ.USERirene.stevens.R1.fastq.gz	CAGE-seq_Mueller_lab_0008AS.DCD003641SQ.USERirene.stevens.R1.fastq.gz	127286722	no value	no value	no value	3e8251306a3495e81dacb63cd20d293507ba7337	FALSE
DCD000493SR	CAGE-seq (total and nuclear RNA) and nanT-iCAGE acrosss 6 developmental stages	complete upload	Survey	CAGE-seq (total and nuclear RNA) and nanT-iCAGE in zebrafish)	NA	PRJNA821148	DCD007415BS	Mueller lab	whole organism	AB	no value	4.66h	30%-epiboly	Mueller lab	NA	NA	NA	NA	no value	DCD014726BR	CAGE-seq_Mueller_lab_0008AS	CAGE-seq	Mueller lab	NA	Total RNA	nanT-iCAGE	DCD003301AA	no value	DCD003793TR	DCD003631SQ	Illumina	HiSeq 2000	2000-01-01	single end	unstranded	48	DCD019538DT	FASTQ	https://danio-code.zfin.org/files/annotated_files/CAGE-seq/DCD007415BS/CAGE-seq_Mueller_lab_0008AS.DCD003631SQ.USERirene.stevens.R1.fastq.gz	CAGE-seq_Mueller_lab_0008AS.DCD003631SQ.USERirene.stevens.R1.fastq.gz	152014693	no value	no value	no value	f6f59721e36f79251c60928bcad152d9d200a8f9	FALSE
DCD000493SR	CAGE-seq (total and nuclear RNA) and nanT-iCAGE acrosss 6 developmental stages	complete upload	Survey	CAGE-seq (total and nuclear RNA) and nanT-iCAGE in zebrafish)	NA	PRJNA821148	DCD007415BS	Mueller lab	whole organism	AB	no value	4.66h	30%-epiboly	Mueller lab	NA	NA	NA	NA	no value	DCD014724BR	CAGE-seq_Mueller_lab_0008AS	CAGE-seq	Mueller lab	NA	Total RNA	nanT-iCAGE	DCD003303AA	no value	DCD003790TR	DCD003635SQ	Illumina	HiSeq 2000	2000-01-01	single end	unstranded	48	DCD019539DT	FASTQ	https://danio-code.zfin.org/files/annotated_files/CAGE-seq/DCD007415BS/CAGE-seq_Mueller_lab_0008AS.DCD003635SQ.USERirene.stevens.R1.fastq.gz	CAGE-seq_Mueller_lab_0008AS.DCD003635SQ.USERirene.stevens.R1.fastq.gz	133710412	no value	no value	no value	3d6ee98ddd9aaedb4c79d30c40181eba3bc26453	FALSE
DCD000491SR	Mespaa ChIP-seq data: Genome-wide profiling of mespaa binding in early zebrafish embryos	complete upload	Survey	Identification of mespaa binding sites during early gastrulation. Overall design: ChIP samples with matched input samples	NA	NA	DCD007402BS	Wardle Lab	whole organism	AB	no value	8h	75%-epiboly	Wardle Lab	NA	NA	NA	NA	no value	DCD014709BR	ChIP-seq_Wardle_Lab_input_0004AS	ChIP-seq	Wardle Lab	input	genomic DNA	Input for mespaa. Libraries were prepared according to NEB instructions accompanying the NEBNext Ultra DNA Library Prep Kit for Illumina. After adapter ligation DNA was PCR amplified with Illumina primers and library fragments were purified and size selected using AMPure XP beads (Agencourt) as per manufacturer instuctions. The purified DNA was captured on an Illumina flow cell for cluster genera…	DCD003289AA	no value	DCD003781TR	DCD003627SQ	Illumina	HiSeq 2500	2000-01-01	single end	unstranded	50	DCD018598DT	FASTQ	https://danio-code.zfin.org/files/annotated_files/ChIP-seq/DCD007402BS/ChIP-seq_Wardle_Lab_input_0004AS.DCD003627SQ.USERirene.stevens.R1.fastq.gz	ChIP-seq_Wardle_Lab_input_0004AS.DCD003627SQ.USERirene.stevens.R1.fastq.gz	640615391	no value	no value	no value	2490a071e8be9381ae1ea1f9b59c47c90de8840b	FALSE
DCD000491SR	Mespaa ChIP-seq data: Genome-wide profiling of mespaa binding in early zebrafish embryos	complete upload	Survey	Identification of mespaa binding sites during early gastrulation. Overall design: ChIP samples with matched input samples	NA	NA	DCD007402BS	Wardle Lab	whole organism	AB	no value	8h	75%-epiboly	Wardle Lab	NA	NA	NA	NA	no value	DCD014708BR	ChIP-seq_Wardle_Lab_mespaa_0001AS	ChIP-seq	Wardle Lab	mespaa	genomic DNA	ChIP-seq with rabbit IgG anti-mespaa antibody generated by Absea Biotechnology (Beijing, China) against 18-mer peptide close to the CTD (CYQTQNPVQDGDFHSFPAQ). Libraries were prepared according to NEB's instructions accompanying the NEBNext Ultra DNA Library Prep Kit for Illumina. After adapter ligation DNA was PCR amplified with Illumina primers and library fragments were purfied and size selecte…	DCD003290AA	DCD003291AA	DCD003782TR	DCD003628SQ	Illumina	HiSeq 2500	2000-01-01	single end	unstranded	50	DCD018597DT	FASTQ	https://danio-code.zfin.org/files/annotated_files/ChIP-seq/DCD007402BS/ChIP-seq_Wardle_Lab_mespaa_0001AS.DCD003628SQ.USERirene.stevens.R1.fastq.gz	ChIP-seq_Wardle_Lab_mespaa_0001AS.DCD003628SQ.USERirene.stevens.R1.fastq.gz	1146439067	no value	no value	no value	91017699a9a9d57e83656d36d3269f46f69886ea	FALSE
DCD000491SR	Mespaa ChIP-seq data: Genome-wide profiling of mespaa binding in early zebrafish embryos	complete upload	Survey	Identification of mespaa binding sites during early gastrulation. Overall design: ChIP samples with matched input samples	NA	NA	DCD007402BS	Wardle Lab	whole organism	AB	no value	8h	75%-epiboly	Wardle Lab	NA	NA	NA	NA	no value	DCD014707BR	ChIP-seq_Wardle_Lab_input_0004AS	ChIP-seq	Wardle Lab	input	genomic DNA	Input for mespaa. Libraries were prepared according to NEB instructions accompanying the NEBNext Ultra DNA Library Prep Kit for Illumina. After adapter ligation DNA was PCR amplified with Illumina primers and library fragments were purified and size selected using AMPure XP beads (Agencourt) as per manufacturer instuctions. The purified DNA was captured on an Illumina flow cell for cluster genera…	DCD003291AA	no value	DCD003784TR	DCD003630SQ	Illumina	HiSeq 2500	2000-01-01	single end	unstranded	50	DCD018599DT	FASTQ	https://danio-code.zfin.org/files/annotated_files/ChIP-seq/DCD007402BS/ChIP-seq_Wardle_Lab_input_0004AS.DCD003630SQ.USERirene.stevens.R1.fastq.gz	ChIP-seq_Wardle_Lab_input_0004AS.DCD003630SQ.USERirene.stevens.R1.fastq.gz	302192897	no value	no value	no value	8ad821d42869d570da8dc459882d421a75598022	FALSE
DCD000491SR	Mespaa ChIP-seq data: Genome-wide profiling of mespaa binding in early zebrafish embryos	complete upload	Survey	Identification of mespaa binding sites during early gastrulation. Overall design: ChIP samples with matched input samples	NA	NA	DCD007402BS	Wardle Lab	whole organism	AB	no value	8h	75%-epiboly	Wardle Lab	NA	NA	NA	NA	no value	DCD014706BR	ChIP-seq_Wardle_Lab_mespaa_0001AS	ChIP-seq	Wardle Lab	mespaa	genomic DNA	ChIP-seq with rabbit IgG anti-mespaa antibody generated by Absea Biotechnology (Beijing, China) against 18-mer peptide close to the CTD (CYQTQNPVQDGDFHSFPAQ). Libraries were prepared according to NEB's instructions accompanying the NEBNext Ultra DNA Library Prep Kit for Illumina. After adapter ligation DNA was PCR amplified with Illumina primers and library fragments were purfied and size selecte…	DCD003288AA	DCD003289AA	DCD003783TR	DCD003629SQ	Illumina	HiSeq 2500	2000-01-01	single end	unstranded	50	DCD018596DT	FASTQ	https://danio-code.zfin.org/files/annotated_files/ChIP-seq/DCD007402BS/ChIP-seq_Wardle_Lab_mespaa_0001AS.DCD003629SQ.USERirene.stevens.R1.fastq.gz	ChIP-seq_Wardle_Lab_mespaa_0001AS.DCD003629SQ.USERirene.stevens.R1.fastq.gz	4966581181	no value	no value	no value	77166f08b3b2a2ad0d8d365e376d7d6835029c01	FALSE
DCD000490SR	4Cseq experiments revealing the spatial contacts of zebrafish developmental gene promoters.	with processed files	Survey	320 4C-seq samples for over 148 gene targets.	10.1038/ng.3497, 10.1038/s41586-018-0734-6, 10.1073/pnas.1505463112	PRJNA821034	DCD007401BS	Skarmeta Lab	whole organism	AB/TU	no value	1d	Prim-5	Skarmeta Lab	NA	NA	NA	NA	no value	DCD014705BR	4C-seq_Skarmeta_Lab_irx4b_0001AS	4C-seq	Skarmeta Lab	irx4b	no value	[AACAGTATGACATATTTGAGGATC][chr19:28672783] Chromatin was extracted from single cell preparations from different samples. DNA was digested with DpnII and ligated. Then the sample was de-crosslinked, digested with Csp6I and ligated again. Primers with Illumina adaptors were used to amplify the library. Different samples were multiplexed for sequencing.	DCD003206AA	no value	DCD003763TR	DCD003308SQ	Illumina	HiSeq 2000	2018-08-16	single end	unstranded	NA	DCD017935DT	FASTQ	https://danio-code.zfin.org/files/annotated_files/4C-seq/DCD007401BS/4C-seq_Skarmeta_Lab_irx4b_0001AS.DCD003308SQ.USERdanio-user.R1.fastq.gz	4C-seq_Skarmeta_Lab_irx4b_0001AS.DCD003308SQ.USERdanio-user.R1.fastq.gz	164543	no value	no value	no value	b19746c35bacd36b4635b5e295612d6da8b4be71	FALSE
DCD000490SR	4Cseq experiments revealing the spatial contacts of zebrafish developmental gene promoters.	with processed files	Survey	320 4C-seq samples for over 148 gene targets.	10.1038/ng.3497, 10.1038/s41586-018-0734-6, 10.1073/pnas.1505463112	PRJNA821034	DCD007401BS	Skarmeta Lab	whole organism	AB/TU	no value	1d	Prim-5	Skarmeta Lab	NA	NA	NA	NA	no value	DCD014704BR	4C-seq_Skarmeta_Lab_irx1b_0001AS	4C-seq	Skarmeta Lab	irx1b	no value	[CCAACAGGGAAACAAACGATC][chr19:28547574] Chromatin was extracted from single cell preparations from different samples. DNA was digested with DpnII and ligated. Then the sample was de-crosslinked, digested with Csp6I and ligated again. Primers with Illumina adaptors were used to amplify the library. Different samples were multiplexed for sequencing.	DCD003223AA	no value	DCD003662TR	DCD003430SQ	Illumina	HiSeq 2000	2018-08-16	single end	unstranded	NA	DCD017956DT	FASTQ	https://danio-code.zfin.org/files/annotated_files/4C-seq/DCD007401BS/4C-seq_Skarmeta_Lab_irx1b_0001AS.DCD003430SQ.USERdanio-user.R1.fastq.gz	4C-seq_Skarmeta_Lab_irx1b_0001AS.DCD003430SQ.USERdanio-user.R1.fastq.gz	4236616	no value	no value	no value	0e36b34c80407e9d9646d5b8aac399935c176fa4	FALSE
DCD000490SR	4Cseq experiments revealing the spatial contacts of zebrafish developmental gene promoters.	with processed files	Survey	320 4C-seq samples for over 148 gene targets.	10.1038/ng.3497, 10.1038/s41586-018-0734-6, 10.1073/pnas.1505463112	PRJNA821034	DCD007401BS	Skarmeta Lab	whole organism	AB/TU	no value	1d	Prim-5	Skarmeta Lab	NA	NA	NA	NA	no value	DCD014702BR	4C-seq_Skarmeta_Lab_irx4b_0001AS	4C-seq	Skarmeta Lab	irx4b	no value	[AACAGTATGACATATTTGAGGATC][chr19:28672783] Chromatin was extracted from single cell preparations from different samples. DNA was digested with DpnII and ligated. Then the sample was de-crosslinked, digested with Csp6I and ligated again. Primers with Illumina adaptors were used to amplify the library. Different samples were multiplexed for sequencing.	DCD003096AA	no value	DCD003768TR	DCD003624SQ	Illumina	HiSeq 2000	2018-08-16	single end	unstranded	NA	DCD017936DT	FASTQ	https://danio-code.zfin.org/files/annotated_files/4C-seq/DCD007401BS/4C-seq_Skarmeta_Lab_irx4b_0001AS.DCD003624SQ.USERdanio-user.R1.fastq.gz	4C-seq_Skarmeta_Lab_irx4b_0001AS.DCD003624SQ.USERdanio-user.R1.fastq.gz	9260973	no value	no value	no value	985ce0b620524eb19b6faea3d247aaf4297a9d1b	FALSE
DCD000490SR	4Cseq experiments revealing the spatial contacts of zebrafish developmental gene promoters.	with processed files	Survey	320 4C-seq samples for over 148 gene targets.	10.1038/ng.3497, 10.1038/s41586-018-0734-6, 10.1073/pnas.1505463112	PRJNA821034	DCD007401BS	Skarmeta Lab	whole organism	AB/TU	no value	1d	Prim-5	Skarmeta Lab	NA	NA	NA	NA	no value	DCD014701BR	4C-seq_Skarmeta_Lab_irx1a_0001AS	4C-seq	Skarmeta Lab	irx1a	no value	[GAAGCCAGCGATTGCGATC][chr16:736254] Chromatin was extracted from single cell preparations from different samples. DNA was digested with DpnII and ligated. Then the sample was de-crosslinked, digested with Csp6I and ligated again. Primers with Illumina adaptors were used to amplify the library. Different samples were multiplexed for sequencing.	DCD003226AA	no value	DCD003530TR	DCD003450SQ	Illumina	HiSeq 2000	2018-08-16	single end	unstranded	NA	DCD017961DT	FASTQ	https://danio-code.zfin.org/files/annotated_files/4C-seq/DCD007401BS/4C-seq_Skarmeta_Lab_irx1a_0001AS.DCD003450SQ.USERdanio-user.R1.fastq.gz	4C-seq_Skarmeta_Lab_irx1a_0001AS.DCD003450SQ.USERdanio-user.R1.fastq.gz	1844573	no value	no value	no value	8febab9983f49515eb47d1e0ad3e2b9fbf4a3b45	FALSE
DCD000490SR	4Cseq experiments revealing the spatial contacts of zebrafish developmental gene promoters.	with processed files	Survey	320 4C-seq samples for over 148 gene targets.	10.1038/ng.3497, 10.1038/s41586-018-0734-6, 10.1073/pnas.1505463112	PRJNA821034	DCD007401BS	Skarmeta Lab	whole organism	AB/TU	no value	1d	Prim-5	Skarmeta Lab	NA	NA	NA	NA	no value	DCD014700BR	4C-seq_Skarmeta_Lab_irx1a_0001AS	4C-seq	Skarmeta Lab	irx1a	no value	[GAAGCCAGCGATTGCGATC][chr16:736254] Chromatin was extracted from single cell preparations from different samples. DNA was digested with DpnII and ligated. Then the sample was de-crosslinked, digested with Csp6I and ligated again. Primers with Illumina adaptors were used to amplify the library. Different samples were multiplexed for sequencing.	DCD003227AA	no value	DCD003516TR	DCD003489SQ	Illumina	HiSeq 2000	2018-08-16	single end	unstranded	NA	DCD017960DT	FASTQ	https://danio-code.zfin.org/files/annotated_files/4C-seq/DCD007401BS/4C-seq_Skarmeta_Lab_irx1a_0001AS.DCD003489SQ.USERdanio-user.R1.fastq.gz	4C-seq_Skarmeta_Lab_irx1a_0001AS.DCD003489SQ.USERdanio-user.R1.fastq.gz	218891957	no value	no value	no value	6656af84fd61b3b39cf3137213b9eedab557a164	FALSE
DCD000490SR	4Cseq experiments revealing the spatial contacts of zebrafish developmental gene promoters.	with processed files	Survey	320 4C-seq samples for over 148 gene targets.	10.1038/ng.3497, 10.1038/s41586-018-0734-6, 10.1073/pnas.1505463112	PRJNA821034	DCD007401BS	Skarmeta Lab	whole organism	AB/TU	no value	1d	Prim-5	Skarmeta Lab	NA	NA	NA	NA	no value	DCD014698BR	4C-seq_Skarmeta_Lab_irx4a_0001AS	4C-seq	Skarmeta Lab	irx4a	no value	[GAGGGGTGGGGTGAGATC][chr16:292502] Chromatin was extracted from single cell preparations from different samples. DNA was digested with DpnII and ligated. Then the sample was de-crosslinked, digested with Csp6I and ligated again. Primers with Illumina adaptors were used to amplify the library. Different samples were multiplexed for sequencing.	DCD003092AA	no value	DCD003531TR	DCD003548SQ	Illumina	HiSeq 2000	2018-08-16	single end	unstranded	NA	DCD017940DT	FASTQ	https://danio-code.zfin.org/files/annotated_files/4C-seq/DCD007401BS/4C-seq_Skarmeta_Lab_irx4a_0001AS.DCD003548SQ.USERdanio-user.R1.fastq.gz	4C-seq_Skarmeta_Lab_irx4a_0001AS.DCD003548SQ.USERdanio-user.R1.fastq.gz	8931086	no value	no value	no value	44893c71a6084b300fb035863f4a4abb827da3c4	FALSE
DCD000490SR	4Cseq experiments revealing the spatial contacts of zebrafish developmental gene promoters.	with processed files	Survey	320 4C-seq samples for over 148 gene targets.	10.1038/ng.3497, 10.1038/s41586-018-0734-6, 10.1073/pnas.1505463112	PRJNA821034	DCD007401BS	Skarmeta Lab	whole organism	AB/TU	no value	1d	Prim-5	Skarmeta Lab	NA	NA	NA	NA	no value	DCD014696BR	4C-seq_Skarmeta_Lab_tbx3a_0001AS	4C-seq	Skarmeta Lab	tbx3a	no value	[CCACTAATTAAAAGTGTTCCGATC][chr5:71538801] Chromatin was extracted from single cell preparations from different samples. DNA was digested with DpnII and ligated. Then the sample was de-crosslinked, digested with Csp6I and ligated again. Primers with Illumina adaptors were used to amplify the library. Different samples were multiplexed for sequencing.	DCD003117AA	no value	DCD003476TR	DCD003323SQ	Illumina	HiSeq 2000	2018-08-16	single end	unstranded	NA	DCD017713DT	FASTQ	https://danio-code.zfin.org/files/annotated_files/4C-seq/DCD007401BS/4C-seq_Skarmeta_Lab_tbx3a_0001AS.DCD003323SQ.USERdanio-user.R1.fastq.gz	4C-seq_Skarmeta_Lab_tbx3a_0001AS.DCD003323SQ.USERdanio-user.R1.fastq.gz	15102565	no value	no value	no value	2b24f4a079df5ad6eea48e0c3f09cb468318af3f	FALSE
DCD000490SR	4Cseq experiments revealing the spatial contacts of zebrafish developmental gene promoters.	with processed files	Survey	320 4C-seq samples for over 148 gene targets.	10.1038/ng.3497, 10.1038/s41586-018-0734-6, 10.1073/pnas.1505463112	PRJNA821034	DCD007401BS	Skarmeta Lab	whole organism	AB/TU	no value	1d	Prim-5	Skarmeta Lab	NA	NA	NA	NA	no value	DCD014695BR	4C-seq_Skarmeta_Lab_tbx4_0001AS	4C-seq	Skarmeta Lab	tbx4	no value	[AGACAGCTCTGTTAGCTCATGATC][chr15:27454788] Chromatin was extracted from single cell preparations from different samples. DNA was digested with DpnII and ligated. Then the sample was de-crosslinked, digested with Csp6I and ligated again. Primers with Illumina adaptors were used to amplify the library. Different samples were multiplexed for sequencing.	DCD003118AA	no value	DCD003741TR	DCD003427SQ	Illumina	HiSeq 2000	2018-08-16	single end	unstranded	NA	DCD017710DT	FASTQ	https://danio-code.zfin.org/files/annotated_files/4C-seq/DCD007401BS/4C-seq_Skarmeta_Lab_tbx4_0001AS.DCD003427SQ.USERdanio-user.R1.fastq.gz	4C-seq_Skarmeta_Lab_tbx4_0001AS.DCD003427SQ.USERdanio-user.R1.fastq.gz	285004531	no value	no value	no value	625c1f7f9f1d63298a7b3ae3d12e0685ee271874	FALSE
DCD000490SR	4Cseq experiments revealing the spatial contacts of zebrafish developmental gene promoters.	with processed files	Survey	320 4C-seq samples for over 148 gene targets.	10.1038/ng.3497, 10.1038/s41586-018-0734-6, 10.1073/pnas.1505463112	PRJNA821034	DCD007401BS	Skarmeta Lab	whole organism	AB/TU	no value	1d	Prim-5	Skarmeta Lab	NA	NA	NA	NA	no value	DCD014694BR	4C-seq_Skarmeta_Lab_tbx4_0001AS	4C-seq	Skarmeta Lab	tbx4	no value	[AGACAGCTCTGTTAGCTCATGATC][chr15:27454788] Chromatin was extracted from single cell preparations from different samples. DNA was digested with DpnII and ligated. Then the sample was de-crosslinked, digested with Csp6I and ligated again. Primers with Illumina adaptors were used to amplify the library. Different samples were multiplexed for sequencing.	DCD003119AA	no value	DCD003474TR	DCD003497SQ	Illumina	HiSeq 2000	2018-08-16	single end	unstranded	NA	DCD017711DT	FASTQ	https://danio-code.zfin.org/files/annotated_files/4C-seq/DCD007401BS/4C-seq_Skarmeta_Lab_tbx4_0001AS.DCD003497SQ.USERdanio-user.R1.fastq.gz	4C-seq_Skarmeta_Lab_tbx4_0001AS.DCD003497SQ.USERdanio-user.R1.fastq.gz	333771	no value	no value	no value	4d705b280be3af5112c9f24c78245607f782c314	FALSE
DCD000490SR	4Cseq experiments revealing the spatial contacts of zebrafish developmental gene promoters.	with processed files	Survey	320 4C-seq samples for over 148 gene targets.	10.1038/ng.3497, 10.1038/s41586-018-0734-6, 10.1073/pnas.1505463112	PRJNA821034	DCD007401BS	Skarmeta Lab	whole organism	AB/TU	no value	1d	Prim-5	Skarmeta Lab	NA	NA	NA	NA	no value	DCD014693BR	4C-seq_Skarmeta_Lab_irx1b_0001AS	4C-seq	Skarmeta Lab	irx1b	no value	[CCAACAGGGAAACAAACGATC][chr19:28547574] Chromatin was extracted from single cell preparations from different samples. DNA was digested with DpnII and ligated. Then the sample was de-crosslinked, digested with Csp6I and ligated again. Primers with Illumina adaptors were used to amplify the library. Different samples were multiplexed for sequencing.	DCD003220AA	no value	DCD003631TR	DCD003316SQ	Illumina	HiSeq 2000	2018-08-16	single end	unstranded	NA	DCD017955DT	FASTQ	https://danio-code.zfin.org/files/annotated_files/4C-seq/DCD007401BS/4C-seq_Skarmeta_Lab_irx1b_0001AS.DCD003316SQ.USERdanio-user.R1.fastq.gz	4C-seq_Skarmeta_Lab_irx1b_0001AS.DCD003316SQ.USERdanio-user.R1.fastq.gz	8803630	no value	no value	no value	af1fbeab47c63d5740886a1299e7e483833d8c1f	FALSE
DCD000490SR	4Cseq experiments revealing the spatial contacts of zebrafish developmental gene promoters.	with processed files	Survey	320 4C-seq samples for over 148 gene targets.	10.1038/ng.3497, 10.1038/s41586-018-0734-6, 10.1073/pnas.1505463112	PRJNA821034	DCD007401BS	Skarmeta Lab	whole organism	AB/TU	no value	1d	Prim-5	Skarmeta Lab	NA	NA	NA	NA	no value	DCD014692BR	4C-seq_Skarmeta_Lab_tbx2b_0001AS	4C-seq	Skarmeta Lab	tbx2b	no value	[CCTTTCTTTGCCATACAGGATC][chr15:27429978] Chromatin was extracted from single cell preparations from different samples. DNA was digested with DpnII and ligated. Then the sample was de-crosslinked, digested with Csp6I and ligated again. Primers with Illumina adaptors were used to amplify the library. Different samples were multiplexed for sequencing.	DCD003114AA	no value	DCD003677TR	DCD003562SQ	Illumina	HiSeq 2000	2018-08-16	single end	unstranded	NA	DCD017714DT	FASTQ	https://danio-code.zfin.org/files/annotated_files/4C-seq/DCD007401BS/4C-seq_Skarmeta_Lab_tbx2b_0001AS.DCD003562SQ.USERdanio-user.R1.fastq.gz	4C-seq_Skarmeta_Lab_tbx2b_0001AS.DCD003562SQ.USERdanio-user.R1.fastq.gz	235918778	no value	no value	no value	0dce7a307f574e4ef783c972f0e9fbebb5fe9669	FALSE
DCD000490SR	4Cseq experiments revealing the spatial contacts of zebrafish developmental gene promoters.	with processed files	Survey	320 4C-seq samples for over 148 gene targets.	10.1038/ng.3497, 10.1038/s41586-018-0734-6, 10.1073/pnas.1505463112	PRJNA821034	DCD007401BS	Skarmeta Lab	whole organism	AB/TU	no value	1d	Prim-5	Skarmeta Lab	NA	NA	NA	NA	no value	DCD014691BR	4C-seq_Skarmeta_Lab_irx5a_0001AS	4C-seq	Skarmeta Lab	irx5a	no value	[TGCATGCGCGCTTAGATC][chr7:35439553] Chromatin was extracted from single cell preparations from different samples. DNA was digested with DpnII and ligated. Then the sample was de-crosslinked, digested with Csp6I and ligated again. Primers with Illumina adaptors were used to amplify the library. Different samples were multiplexed for sequencing.	DCD003150AA	no value	DCD003642TR	DCD003626SQ	Illumina	HiSeq 2000	2018-08-16	single end	unstranded	NA	DCD017932DT	FASTQ	https://danio-code.zfin.org/files/annotated_files/4C-seq/DCD007401BS/4C-seq_Skarmeta_Lab_irx5a_0001AS.DCD003626SQ.USERdanio-user.R1.fastq.gz	4C-seq_Skarmeta_Lab_irx5a_0001AS.DCD003626SQ.USERdanio-user.R1.fastq.gz	619982	no value	no value	no value	16fda1223a3ceca9a0e844637c9a9f1f19361a3f	FALSE
DCD000490SR	4Cseq experiments revealing the spatial contacts of zebrafish developmental gene promoters.	with processed files	Survey	320 4C-seq samples for over 148 gene targets.	10.1038/ng.3497, 10.1038/s41586-018-0734-6, 10.1073/pnas.1505463112	PRJNA821034	DCD007401BS	Skarmeta Lab	whole organism	AB/TU	no value	1d	Prim-5	Skarmeta Lab	NA	NA	NA	NA	no value	DCD014690BR	4C-seq_Skarmeta_Lab_pax9_0001AS	4C-seq	Skarmeta Lab	pax9	no value	[GAGGCTAAACGCAATGGGTAAGATC][chr17:38296376] Chromatin was extracted from single cell preparations from different samples. DNA was digested with DpnII and ligated. Then the sample was de-crosslinked, digested with Csp6I and ligated again. Primers with Illumina adaptors were used to amplify the library. Different samples were multiplexed for sequencing.	DCD003194AA	no value	DCD003683TR	DCD003475SQ	Illumina	HiSeq 2000	2018-08-16	single end	unstranded	NA	DCD017792DT	FASTQ	https://danio-code.zfin.org/files/annotated_files/4C-seq/DCD007401BS/4C-seq_Skarmeta_Lab_pax9_0001AS.DCD003475SQ.USERdanio-user.R1.fastq.gz	4C-seq_Skarmeta_Lab_pax9_0001AS.DCD003475SQ.USERdanio-user.R1.fastq.gz	137167925	no value	no value	no value	41666e6037491f6299bc5776ed78b3054b4952de	FALSE
DCD000490SR	4Cseq experiments revealing the spatial contacts of zebrafish developmental gene promoters.	with processed files	Survey	320 4C-seq samples for over 148 gene targets.	10.1038/ng.3497, 10.1038/s41586-018-0734-6, 10.1073/pnas.1505463112	PRJNA821034	DCD007401BS	Skarmeta Lab	whole organism	AB/TU	no value	1d	Prim-5	Skarmeta Lab	NA	NA	NA	NA	no value	DCD014689BR	4C-seq_Skarmeta_Lab_pax9_0001AS	4C-seq	Skarmeta Lab	pax9	no value	[GAGGCTAAACGCAATGGGTAAGATC][chr17:38296376] Chromatin was extracted from single cell preparations from different samples. DNA was digested with DpnII and ligated. Then the sample was de-crosslinked, digested with Csp6I and ligated again. Primers with Illumina adaptors were used to amplify the library. Different samples were multiplexed for sequencing.	DCD003195AA	no value	DCD003775TR	DCD003550SQ	Illumina	HiSeq 2000	2018-08-16	single end	unstranded	NA	DCD017793DT	FASTQ	https://danio-code.zfin.org/files/annotated_files/4C-seq/DCD007401BS/4C-seq_Skarmeta_Lab_pax9_0001AS.DCD003550SQ.USERdanio-user.R1.fastq.gz	4C-seq_Skarmeta_Lab_pax9_0001AS.DCD003550SQ.USERdanio-user.R1.fastq.gz	127039816	no value	no value	no value	c6b318d33df34e8551e585a3481192309bd63c7c	FALSE
DCD000490SR	4Cseq experiments revealing the spatial contacts of zebrafish developmental gene promoters.	with processed files	Survey	320 4C-seq samples for over 148 gene targets.	10.1038/ng.3497, 10.1038/s41586-018-0734-6, 10.1073/pnas.1505463112	PRJNA821034	DCD007401BS	Skarmeta Lab	whole organism	AB/TU	no value	1d	Prim-5	Skarmeta Lab	NA	NA	NA	NA	no value	DCD014688BR	4C-seq_Skarmeta_Lab_pdx1_0001AS	4C-seq	Skarmeta Lab	pdx1	no value	[CAGGTAGAGCAGAGGTCCTGATC][chr24:21539026] Chromatin was extracted from single cell preparations from different samples. DNA was digested with DpnII and ligated. Then the sample was de-crosslinked, digested with Csp6I and ligated again. Primers with Illumina adaptors were used to amplify the library. Different samples were multiplexed for sequencing.	DCD003196AA	no value	DCD003647TR	DCD003540SQ	Illumina	HiSeq 2000	2018-08-16	single end	unstranded	NA	DCD017790DT	FASTQ	https://danio-code.zfin.org/files/annotated_files/4C-seq/DCD007401BS/4C-seq_Skarmeta_Lab_pdx1_0001AS.DCD003540SQ.USERdanio-user.R1.fastq.gz	4C-seq_Skarmeta_Lab_pdx1_0001AS.DCD003540SQ.USERdanio-user.R1.fastq.gz	145975468	no value	no value	no value	ba65c2736e8fd60415decf70e5a49cee55c8e704	FALSE
DCD000490SR	4Cseq experiments revealing the spatial contacts of zebrafish developmental gene promoters.	with processed files	Survey	320 4C-seq samples for over 148 gene targets.	10.1038/ng.3497, 10.1038/s41586-018-0734-6, 10.1073/pnas.1505463112	PRJNA821034	DCD007401BS	Skarmeta Lab	whole organism	AB/TU	no value	1d	Prim-5	Skarmeta Lab	NA	NA	NA	NA	no value	DCD014686BR	4C-seq_Skarmeta_Lab_pax6b_0001AS	4C-seq	Skarmeta Lab	pax6b	no value	[CAAGGCGTCACGGAGATC][chr7:15618729] Chromatin was extracted from single cell preparations from different samples. DNA was digested with DpnII and ligated. Then the sample was de-crosslinked, digested with Csp6I and ligated again. Primers with Illumina adaptors were used to amplify the library. Different samples were multiplexed for sequencing.	DCD003190AA	no value	DCD003664TR	DCD003449SQ	Illumina	HiSeq 2000	2018-08-16	single end	unstranded	NA	DCD017796DT	FASTQ	https://danio-code.zfin.org/files/annotated_files/4C-seq/DCD007401BS/4C-seq_Skarmeta_Lab_pax6b_0001AS.DCD003449SQ.USERdanio-user.R1.fastq.gz	4C-seq_Skarmeta_Lab_pax6b_0001AS.DCD003449SQ.USERdanio-user.R1.fastq.gz	247014461	no value	no value	no value	b45dfa7158500829b87ac4721eb8f00d1e387c29	FALSE
DCD000490SR	4Cseq experiments revealing the spatial contacts of zebrafish developmental gene promoters.	with processed files	Survey	320 4C-seq samples for over 148 gene targets.	10.1038/ng.3497, 10.1038/s41586-018-0734-6, 10.1073/pnas.1505463112	PRJNA821034	DCD007401BS	Skarmeta Lab	whole organism	AB/TU	no value	1d	Prim-5	Skarmeta Lab	NA	NA	NA	NA	no value	DCD014685BR	4C-seq_Skarmeta_Lab_pax6a_0001AS	4C-seq	Skarmeta Lab	pax6a	no value	[CGGTGAAAATGATAAGATGGATC][chr25:14954528] Chromatin was extracted from single cell preparations from different samples. DNA was digested with DpnII and ligated. Then the sample was de-crosslinked, digested with Csp6I and ligated again. Primers with Illumina adaptors were used to amplify the library. Different samples were multiplexed for sequencing.	DCD003191AA	no value	DCD003608TR	DCD003402SQ	Illumina	HiSeq 2000	2018-08-16	single end	unstranded	NA	DCD017797DT	FASTQ	https://danio-code.zfin.org/files/annotated_files/4C-seq/DCD007401BS/4C-seq_Skarmeta_Lab_pax6a_0001AS.DCD003402SQ.USERdanio-user.R1.fastq.gz	4C-seq_Skarmeta_Lab_pax6a_0001AS.DCD003402SQ.USERdanio-user.R1.fastq.gz	211215336	no value	no value	no value	6d376b9fc5e835a687916567c704ec2d2cc39c4c	FALSE
DCD000490SR	4Cseq experiments revealing the spatial contacts of zebrafish developmental gene promoters.	with processed files	Survey	320 4C-seq samples for over 148 gene targets.	10.1038/ng.3497, 10.1038/s41586-018-0734-6, 10.1073/pnas.1505463112	PRJNA821034	DCD007401BS	Skarmeta Lab	whole organism	AB/TU	no value	1d	Prim-5	Skarmeta Lab	NA	NA	NA	NA	no value	DCD014684BR	4C-seq_Skarmeta_Lab_pax7b_0001AS	4C-seq	Skarmeta Lab	pax7b	no value	[AATGCCAACGTTTGATTGATC][chr23:20936191] Chromatin was extracted from single cell preparations from different samples. DNA was digested with DpnII and ligated. Then the sample was de-crosslinked, digested with Csp6I and ligated again. Primers with Illumina adaptors were used to amplify the library. Different samples were multiplexed for sequencing.	DCD003192AA	no value	DCD003471TR	DCD003592SQ	Illumina	HiSeq 2000	2018-08-16	single end	unstranded	NA	DCD017794DT	FASTQ	https://danio-code.zfin.org/files/annotated_files/4C-seq/DCD007401BS/4C-seq_Skarmeta_Lab_pax7b_0001AS.DCD003592SQ.USERdanio-user.R1.fastq.gz	4C-seq_Skarmeta_Lab_pax7b_0001AS.DCD003592SQ.USERdanio-user.R1.fastq.gz	1329896	no value	no value	no value	951833d2e9dbc247939849eaee499d707512a554	FALSE
DCD000490SR	4Cseq experiments revealing the spatial contacts of zebrafish developmental gene promoters.	with processed files	Survey	320 4C-seq samples for over 148 gene targets.	10.1038/ng.3497, 10.1038/s41586-018-0734-6, 10.1073/pnas.1505463112	PRJNA821034	DCD007401BS	Skarmeta Lab	whole organism	AB/TU	no value	1d	Prim-5	Skarmeta Lab	NA	NA	NA	NA	no value	DCD014683BR	4C-seq_Skarmeta_Lab_pax7a_0001AS	4C-seq	Skarmeta Lab	pax7a	no value	[GGGAAACTCTTTCCTAGATC][chr11:40652998] Chromatin was extracted from single cell preparations from different samples. DNA was digested with DpnII and ligated. Then the sample was de-crosslinked, digested with Csp6I and ligated again. Primers with Illumina adaptors were used to amplify the library. Different samples were multiplexed for sequencing.	DCD003193AA	no value	DCD003638TR	DCD003463SQ	Illumina	HiSeq 2500	2018-08-16	single end	unstranded	NA	DCD017795DT	FASTQ	https://danio-code.zfin.org/files/annotated_files/4C-seq/DCD007401BS/4C-seq_Skarmeta_Lab_pax7a_0001AS.DCD003463SQ.USERdanio-user.R1.fastq.gz	4C-seq_Skarmeta_Lab_pax7a_0001AS.DCD003463SQ.USERdanio-user.R1.fastq.gz	125736	no value	no value	no value	b07aed699c00815324f0b41a2edca9605c787b9d	FALSE
DCD000490SR	4Cseq experiments revealing the spatial contacts of zebrafish developmental gene promoters.	with processed files	Survey	320 4C-seq samples for over 148 gene targets.	10.1038/ng.3497, 10.1038/s41586-018-0734-6, 10.1073/pnas.1505463112	PRJNA821034	DCD007401BS	Skarmeta Lab	whole organism	AB/TU	no value	1d	Prim-5	Skarmeta Lab	NA	NA	NA	NA	no value	DCD014682BR	4C-seq_Skarmeta_Lab_tbx5b_0001AS	4C-seq	Skarmeta Lab	tbx5b	no value	[AACGGAGCCTTAATTTTGATC][chr5:22647087] Chromatin was extracted from single cell preparations from different samples. DNA was digested with DpnII and ligated. Then the sample was de-crosslinked, digested with Csp6I and ligated again. Primers with Illumina adaptors were used to amplify the library. Different samples were multiplexed for sequencing.	DCD003120AA	no value	DCD003519TR	DCD003456SQ	Illumina	HiSeq 2000	2018-08-16	single end	unstranded	NA	DCD017708DT	FASTQ	https://danio-code.zfin.org/files/annotated_files/4C-seq/DCD007401BS/4C-seq_Skarmeta_Lab_tbx5b_0001AS.DCD003456SQ.USERdanio-user.R1.fastq.gz	4C-seq_Skarmeta_Lab_tbx5b_0001AS.DCD003456SQ.USERdanio-user.R1.fastq.gz	634595	no value	no value	no value	c99830a292e0e22f51712889fd05e447cd9a0f3a	FALSE
DCD000490SR	4Cseq experiments revealing the spatial contacts of zebrafish developmental gene promoters.	with processed files	Survey	320 4C-seq samples for over 148 gene targets.	10.1038/ng.3497, 10.1038/s41586-018-0734-6, 10.1073/pnas.1505463112	PRJNA821034	DCD007401BS	Skarmeta Lab	whole organism	AB/TU	no value	1d	Prim-5	Skarmeta Lab	NA	NA	NA	NA	no value	DCD014680BR	4C-seq_Skarmeta_Lab_pitx2isof1_0001AS	4C-seq	Skarmeta Lab	pitx2isof1	no value	[ATGCCATGGCTAAATATGGATC][chr14:35879943] Chromatin was extracted from single cell preparations from different samples. DNA was digested with DpnII and ligated. Then the sample was de-crosslinked, digested with Csp6I and ligated again. Primers with Illumina adaptors were used to amplify the library. Different samples were multiplexed for sequencing.	DCD003185AA	no value	DCD003625TR	DCD003313SQ	Illumina	HiSeq 2500	2018-08-16	single end	unstranded	NA	DCD017788DT	FASTQ	https://danio-code.zfin.org/files/annotated_files/4C-seq/DCD007401BS/4C-seq_Skarmeta_Lab_pitx2isof1_0001AS.DCD003313SQ.USERdanio-user.R1.fastq.gz	4C-seq_Skarmeta_Lab_pitx2isof1_0001AS.DCD003313SQ.USERdanio-user.R1.fastq.gz	153168976	no value	no value	no value	2edd441bc66618101f00d7aa13ee25a9bcbc98e8	FALSE
DCD000490SR	4Cseq experiments revealing the spatial contacts of zebrafish developmental gene promoters.	with processed files	Survey	320 4C-seq samples for over 148 gene targets.	10.1038/ng.3497, 10.1038/s41586-018-0734-6, 10.1073/pnas.1505463112	PRJNA821034	DCD007401BS	Skarmeta Lab	whole organism	AB/TU	no value	1d	Prim-5	Skarmeta Lab	NA	NA	NA	NA	no value	DCD014679BR	4C-seq_Skarmeta_Lab_pitx2isof1_0001AS	4C-seq	Skarmeta Lab	pitx2isof1	no value	[ATGCCATGGCTAAATATGGATC][chr14:35879943] Chromatin was extracted from single cell preparations from different samples. DNA was digested with DpnII and ligated. Then the sample was de-crosslinked, digested with Csp6I and ligated again. Primers with Illumina adaptors were used to amplify the library. Different samples were multiplexed for sequencing.	DCD003186AA	no value	DCD003752TR	DCD003488SQ	Illumina	HiSeq 2000	2018-08-16	single end	unstranded	NA	DCD017789DT	FASTQ	https://danio-code.zfin.org/files/annotated_files/4C-seq/DCD007401BS/4C-seq_Skarmeta_Lab_pitx2isof1_0001AS.DCD003488SQ.USERdanio-user.R1.fastq.gz	4C-seq_Skarmeta_Lab_pitx2isof1_0001AS.DCD003488SQ.USERdanio-user.R1.fastq.gz	330406820	no value	no value	no value	ba559d2b1a02a657dd414ef3803ebf10a1535fe1	FALSE
DCD000490SR	4Cseq experiments revealing the spatial contacts of zebrafish developmental gene promoters.	with processed files	Survey	320 4C-seq samples for over 148 gene targets.	10.1038/ng.3497, 10.1038/s41586-018-0734-6, 10.1073/pnas.1505463112	PRJNA821034	DCD007401BS	Skarmeta Lab	whole organism	AB/TU	no value	1d	Prim-5	Skarmeta Lab	NA	NA	NA	NA	no value	DCD014678BR	4C-seq_Skarmeta_Lab_meox2b_0001AS	4C-seq	Skarmeta Lab	meox2b	no value	[GGCTGTGTGTTTTCTGTGGATC][chr19:31596151] Chromatin was extracted from single cell preparations from different samples. DNA was digested with DpnII and ligated. Then the sample was de-crosslinked, digested with Csp6I and ligated again. Primers with Illumina adaptors were used to amplify the library. Different samples were multiplexed for sequencing.	DCD003199AA	no value	DCD003710TR	DCD003487SQ	Illumina	HiSeq 2000	2018-08-16	single end	unstranded	NA	DCD017855DT	FASTQ	https://danio-code.zfin.org/files/annotated_files/4C-seq/DCD007401BS/4C-seq_Skarmeta_Lab_meox2b_0001AS.DCD003487SQ.USERdanio-user.R1.fastq.gz	4C-seq_Skarmeta_Lab_meox2b_0001AS.DCD003487SQ.USERdanio-user.R1.fastq.gz	15706149	no value	no value	no value	d77aaad77d3be5acd8abddfd062ff612e5303ef6	FALSE
DCD000490SR	4Cseq experiments revealing the spatial contacts of zebrafish developmental gene promoters.	with processed files	Survey	320 4C-seq samples for over 148 gene targets.	10.1038/ng.3497, 10.1038/s41586-018-0734-6, 10.1073/pnas.1505463112	PRJNA821034	DCD007401BS	Skarmeta Lab	whole organism	AB/TU	no value	1d	Prim-5	Skarmeta Lab	NA	NA	NA	NA	no value	DCD014677BR	4C-seq_Skarmeta_Lab_tbx5a_0001AS	4C-seq	Skarmeta Lab	tbx5a	no value	[AAGTTTTTGAATATGAAAATGATC][chr5:71503860] Chromatin was extracted from single cell preparations from different samples. DNA was digested with DpnII and ligated. Then the sample was de-crosslinked, digested with Csp6I and ligated again. Primers with Illumina adaptors were used to amplify the library. Different samples were multiplexed for sequencing.	DCD003121AA	no value	DCD003597TR	DCD003410SQ	Illumina	HiSeq 2000	2018-08-16	single end	unstranded	NA	DCD017709DT	FASTQ	https://danio-code.zfin.org/files/annotated_files/4C-seq/DCD007401BS/4C-seq_Skarmeta_Lab_tbx5a_0001AS.DCD003410SQ.USERdanio-user.R1.fastq.gz	4C-seq_Skarmeta_Lab_tbx5a_0001AS.DCD003410SQ.USERdanio-user.R1.fastq.gz	213903254	no value	no value	no value	6cf909e855c9cc3ca327dddf6536a8ef66819fa2	FALSE
DCD000490SR	4Cseq experiments revealing the spatial contacts of zebrafish developmental gene promoters.	with processed files	Survey	320 4C-seq samples for over 148 gene targets.	10.1038/ng.3497, 10.1038/s41586-018-0734-6, 10.1073/pnas.1505463112	PRJNA821034	DCD007401BS	Skarmeta Lab	whole organism	AB/TU	no value	1d	Prim-5	Skarmeta Lab	NA	NA	NA	NA	no value	DCD014675BR	4C-seq_Skarmeta_Lab_six2a_0001AS	4C-seq	Skarmeta Lab	six2a	no value	[GAAGAGAGGCACAAAACTTTAGATC][chr13:10100298] Chromatin was extracted from single cell preparations from different samples. DNA was digested with DpnII and ligated. Then the sample was de-crosslinked, digested with Csp6I and ligated again. Primers with Illumina adaptors were used to amplify the library. Different samples were multiplexed for sequencing.	DCD003077AA	no value	DCD003484TR	DCD003477SQ	Illumina	HiSeq 2000	2018-08-16	single end	unstranded	NA	DCD017751DT	FASTQ	https://danio-code.zfin.org/files/annotated_files/4C-seq/DCD007401BS/4C-seq_Skarmeta_Lab_six2a_0001AS.DCD003477SQ.USERdanio-user.R1.fastq.gz	4C-seq_Skarmeta_Lab_six2a_0001AS.DCD003477SQ.USERdanio-user.R1.fastq.gz	197804402	no value	no value	no value	ac10d65763017d303a10b0bd6512251e3a9833e1	FALSE
DCD000490SR	4Cseq experiments revealing the spatial contacts of zebrafish developmental gene promoters.	with processed files	Survey	320 4C-seq samples for over 148 gene targets.	10.1038/ng.3497, 10.1038/s41586-018-0734-6, 10.1073/pnas.1505463112	PRJNA821034	DCD007401BS	Skarmeta Lab	whole organism	AB/TU	no value	1d	Prim-5	Skarmeta Lab	NA	NA	NA	NA	no value	DCD014673BR	4C-seq_Skarmeta_Lab_pax5_0001AS	4C-seq	Skarmeta Lab	pax5	no value	[CTGCAAGTTTTTGTTGAGGATC][chr1:21033881] Chromatin was extracted from single cell preparations from different samples. DNA was digested with DpnII and ligated. Then the sample was de-crosslinked, digested with Csp6I and ligated again. Primers with Illumina adaptors were used to amplify the library. Different samples were multiplexed for sequencing.	DCD002992AA	no value	DCD003507TR	DCD003405SQ	Illumina	HiSeq 2500	2018-08-16	single end	unstranded	NA	DCD017798DT	FASTQ	https://danio-code.zfin.org/files/annotated_files/4C-seq/DCD007401BS/4C-seq_Skarmeta_Lab_pax5_0001AS.DCD003405SQ.USERdanio-user.R1.fastq.gz	4C-seq_Skarmeta_Lab_pax5_0001AS.DCD003405SQ.USERdanio-user.R1.fastq.gz	185815448	no value	no value	no value	ac7af210ba09b4abe2a1cf2795183a08f2bd531b	FALSE
DCD000490SR	4Cseq experiments revealing the spatial contacts of zebrafish developmental gene promoters.	with processed files	Survey	320 4C-seq samples for over 148 gene targets.	10.1038/ng.3497, 10.1038/s41586-018-0734-6, 10.1073/pnas.1505463112	PRJNA821034	DCD007401BS	Skarmeta Lab	whole organism	AB/TU	no value	1d	Prim-5	Skarmeta Lab	NA	NA	NA	NA	no value	DCD014672BR	4C-seq_Skarmeta_Lab_irx4a_0001AS	4C-seq	Skarmeta Lab	irx4a	no value	[GAGGGGTGGGGTGAGATC][chr16:292502] Chromatin was extracted from single cell preparations from different samples. DNA was digested with DpnII and ligated. Then the sample was de-crosslinked, digested with Csp6I and ligated again. Primers with Illumina adaptors were used to amplify the library. Different samples were multiplexed for sequencing.	DCD003091AA	no value	DCD003462TR	DCD003429SQ	Illumina	HiSeq 2000	2018-08-16	single end	unstranded	NA	DCD017941DT	FASTQ	https://danio-code.zfin.org/files/annotated_files/4C-seq/DCD007401BS/4C-seq_Skarmeta_Lab_irx4a_0001AS.DCD003429SQ.USERdanio-user.R1.fastq.gz	4C-seq_Skarmeta_Lab_irx4a_0001AS.DCD003429SQ.USERdanio-user.R1.fastq.gz	157561120	no value	no value	no value	2d889f4b9e419f6e20d6db7c2215fcf6741cf5b1	FALSE
DCD000490SR	4Cseq experiments revealing the spatial contacts of zebrafish developmental gene promoters.	with processed files	Survey	320 4C-seq samples for over 148 gene targets.	10.1038/ng.3497, 10.1038/s41586-018-0734-6, 10.1073/pnas.1505463112	PRJNA821034	DCD007401BS	Skarmeta Lab	whole organism	AB/TU	no value	1d	Prim-5	Skarmeta Lab	NA	NA	NA	NA	no value	DCD014671BR	4C-seq_Skarmeta_Lab_pax1a_0001AS	4C-seq	Skarmeta Lab	pax1a	no value	[TGCTTTATGCATACTGGATGGATC][chr17:42839129] Chromatin was extracted from single cell preparations from different samples. DNA was digested with DpnII and ligated. Then the sample was de-crosslinked, digested with Csp6I and ligated again. Primers with Illumina adaptors were used to amplify the library. Different samples were multiplexed for sequencing.	DCD003107AA	no value	DCD003602TR	DCD003434SQ	Illumina	HiSeq 2000	2018-08-16	single end	unstranded	NA	DCD017808DT	FASTQ	https://danio-code.zfin.org/files/annotated_files/4C-seq/DCD007401BS/4C-seq_Skarmeta_Lab_pax1a_0001AS.DCD003434SQ.USERdanio-user.R1.fastq.gz	4C-seq_Skarmeta_Lab_pax1a_0001AS.DCD003434SQ.USERdanio-user.R1.fastq.gz	19986522	no value	no value	no value	e2e15aa25c8176af764f8491ae67038bc5c676e2	FALSE
DCD000490SR	4Cseq experiments revealing the spatial contacts of zebrafish developmental gene promoters.	with processed files	Survey	320 4C-seq samples for over 148 gene targets.	10.1038/ng.3497, 10.1038/s41586-018-0734-6, 10.1073/pnas.1505463112	PRJNA821034	DCD007401BS	Skarmeta Lab	whole organism	AB/TU	no value	1d	Prim-5	Skarmeta Lab	NA	NA	NA	NA	no value	DCD014670BR	4C-seq_Skarmeta_Lab_six4b_0001AS	4C-seq	Skarmeta Lab	six4b	no value	[CCCACGACTCTCCCTCTTGATC][chr20:20585346] Chromatin was extracted from single cell preparations from different samples. DNA was digested with DpnII and ligated. Then the sample was de-crosslinked, digested with Csp6I and ligated again. Primers with Illumina adaptors were used to amplify the library. Different samples were multiplexed for sequencing.	DCD003068AA	no value	DCD003686TR	DCD003417SQ	Illumina	HiSeq 2000	2018-08-16	single end	unstranded	NA	DCD017734DT	FASTQ	https://danio-code.zfin.org/files/annotated_files/4C-seq/DCD007401BS/4C-seq_Skarmeta_Lab_six4b_0001AS.DCD003417SQ.USERdanio-user.R1.fastq.gz	4C-seq_Skarmeta_Lab_six4b_0001AS.DCD003417SQ.USERdanio-user.R1.fastq.gz	145353265	no value	no value	no value	b4e8b8febc533683c409dcc31b836569d70467c0	FALSE
DCD000490SR	4Cseq experiments revealing the spatial contacts of zebrafish developmental gene promoters.	with processed files	Survey	320 4C-seq samples for over 148 gene targets.	10.1038/ng.3497, 10.1038/s41586-018-0734-6, 10.1073/pnas.1505463112	PRJNA821034	DCD007401BS	Skarmeta Lab	whole organism	AB/TU	no value	1d	Prim-5	Skarmeta Lab	NA	NA	NA	NA	no value	DCD014669BR	4C-seq_Skarmeta_Lab_six4b_0001AS	4C-seq	Skarmeta Lab	six4b	no value	[CCCACGACTCTCCCTCTTGATC][chr20:20585346] Chromatin was extracted from single cell preparations from different samples. DNA was digested with DpnII and ligated. Then the sample was de-crosslinked, digested with Csp6I and ligated again. Primers with Illumina adaptors were used to amplify the library. Different samples were multiplexed for sequencing.	DCD003001AA	no value	DCD003713TR	DCD003485SQ	Illumina	HiSeq 2000	2018-08-16	single end	unstranded	NA	DCD017735DT	FASTQ	https://danio-code.zfin.org/files/annotated_files/4C-seq/DCD007401BS/4C-seq_Skarmeta_Lab_six4b_0001AS.DCD003485SQ.USERdanio-user.R1.fastq.gz	4C-seq_Skarmeta_Lab_six4b_0001AS.DCD003485SQ.USERdanio-user.R1.fastq.gz	72787936	no value	no value	no value	8d4e38f397c7f9e191d53b3a08277ede665ac42c	FALSE
DCD000490SR	4Cseq experiments revealing the spatial contacts of zebrafish developmental gene promoters.	with processed files	Survey	320 4C-seq samples for over 148 gene targets.	10.1038/ng.3497, 10.1038/s41586-018-0734-6, 10.1073/pnas.1505463112	PRJNA821034	DCD007401BS	Skarmeta Lab	whole organism	AB/TU	no value	1d	Prim-5	Skarmeta Lab	NA	NA	NA	NA	no value	DCD014668BR	4C-seq_Skarmeta_Lab_six4a_0001AS	4C-seq	Skarmeta Lab	six4a	no value	[GCGCTGCAGAGTGCATTGATC][chr13:31517888] Chromatin was extracted from single cell preparations from different samples. DNA was digested with DpnII and ligated. Then the sample was de-crosslinked, digested with Csp6I and ligated again. Primers with Illumina adaptors were used to amplify the library. Different samples were multiplexed for sequencing.	DCD002972AA	no value	DCD003572TR	DCD003535SQ	Illumina	HiSeq 2000	2018-08-16	single end	unstranded	NA	DCD017737DT	FASTQ	https://danio-code.zfin.org/files/annotated_files/4C-seq/DCD007401BS/4C-seq_Skarmeta_Lab_six4a_0001AS.DCD003535SQ.USERdanio-user.R1.fastq.gz	4C-seq_Skarmeta_Lab_six4a_0001AS.DCD003535SQ.USERdanio-user.R1.fastq.gz	308502519	no value	no value	no value	4f6ff4bc0ab9205a3d50f505542403efd5daf40e	FALSE
DCD000490SR	4Cseq experiments revealing the spatial contacts of zebrafish developmental gene promoters.	with processed files	Survey	320 4C-seq samples for over 148 gene targets.	10.1038/ng.3497, 10.1038/s41586-018-0734-6, 10.1073/pnas.1505463112	PRJNA821034	DCD007401BS	Skarmeta Lab	whole organism	AB/TU	no value	1d	Prim-5	Skarmeta Lab	NA	NA	NA	NA	no value	DCD014665BR	4C-seq_Skarmeta_Lab_six6a_0001AS	4C-seq	Skarmeta Lab	six6a	no value	[CAATGTTGCCAAACACACGAAGATC][chr13:31472453] Chromatin was extracted from single cell preparations from different samples. DNA was digested with DpnII and ligated. Then the sample was de-crosslinked, digested with Csp6I and ligated again. Primers with Illumina adaptors were used to amplify the library. Different samples were multiplexed for sequencing.	DCD002980AA	no value	DCD003711TR	DCD003521SQ	Illumina	HiSeq 2000	2018-08-16	single end	unstranded	NA	DCD017729DT	FASTQ	https://danio-code.zfin.org/files/annotated_files/4C-seq/DCD007401BS/4C-seq_Skarmeta_Lab_six6a_0001AS.DCD003521SQ.USERdanio-user.R1.fastq.gz	4C-seq_Skarmeta_Lab_six6a_0001AS.DCD003521SQ.USERdanio-user.R1.fastq.gz	247916236	no value	no value	no value	70a14d40759b0b064124d41eead438e26b9271e9	FALSE
DCD000490SR	4Cseq experiments revealing the spatial contacts of zebrafish developmental gene promoters.	with processed files	Survey	320 4C-seq samples for over 148 gene targets.	10.1038/ng.3497, 10.1038/s41586-018-0734-6, 10.1073/pnas.1505463112	PRJNA821034	DCD007401BS	Skarmeta Lab	whole organism	AB/TU	no value	1d	Prim-5	Skarmeta Lab	NA	NA	NA	NA	no value	DCD014664BR	4C-seq_Skarmeta_Lab_meis1b_0001AS	4C-seq	Skarmeta Lab	meis1b	no value	[GAGGAGCATCTGTCATCGATC][chr13:5442229] Chromatin was extracted from single cell preparations from different samples. DNA was digested with DpnII and ligated. Then the sample was de-crosslinked, digested with Csp6I and ligated again. Primers with Illumina adaptors were used to amplify the library. Different samples were multiplexed for sequencing.	DCD002997AA	no value	DCD003550TR	DCD003567SQ	Illumina	HiSeq 2000	2018-08-16	single end	unstranded	NA	DCD017862DT	FASTQ	https://danio-code.zfin.org/files/annotated_files/4C-seq/DCD007401BS/4C-seq_Skarmeta_Lab_meis1b_0001AS.DCD003567SQ.USERdanio-user.R1.fastq.gz	4C-seq_Skarmeta_Lab_meis1b_0001AS.DCD003567SQ.USERdanio-user.R1.fastq.gz	287417524	no value	no value	no value	f72053164b5129059910520fe58d80372f3933c4	FALSE
DCD000490SR	4Cseq experiments revealing the spatial contacts of zebrafish developmental gene promoters.	with processed files	Survey	320 4C-seq samples for over 148 gene targets.	10.1038/ng.3497, 10.1038/s41586-018-0734-6, 10.1073/pnas.1505463112	PRJNA821034	DCD007401BS	Skarmeta Lab	whole organism	AB/TU	no value	1d	Prim-5	Skarmeta Lab	NA	NA	NA	NA	no value	DCD014661BR	4C-seq_Skarmeta_Lab_mafbb_0001AS	4C-seq	Skarmeta Lab	mafbb	no value	[AAGCACTAAGTTGTTTACTTGATC][chr11:25146420] Chromatin was extracted from single cell preparations from different samples. DNA was digested with DpnII and ligated. Then the sample was de-crosslinked, digested with Csp6I and ligated again. Primers with Illumina adaptors were used to amplify the library. Different samples were multiplexed for sequencing.	DCD002998AA	no value	DCD003571TR	DCD003609SQ	Illumina	HiSeq 2000	2018-08-16	single end	unstranded	NA	DCD017863DT	FASTQ	https://danio-code.zfin.org/files/annotated_files/4C-seq/DCD007401BS/4C-seq_Skarmeta_Lab_mafbb_0001AS.DCD003609SQ.USERdanio-user.R1.fastq.gz	4C-seq_Skarmeta_Lab_mafbb_0001AS.DCD003609SQ.USERdanio-user.R1.fastq.gz	1314780	no value	no value	no value	ea7e1d126fef4959c2e91b657e94b5a9a1702573	FALSE
DCD000490SR	4Cseq experiments revealing the spatial contacts of zebrafish developmental gene promoters.	with processed files	Survey	320 4C-seq samples for over 148 gene targets.	10.1038/ng.3497, 10.1038/s41586-018-0734-6, 10.1073/pnas.1505463112	PRJNA821034	DCD007401BS	Skarmeta Lab	whole organism	AB/TU	no value	1d	Prim-5	Skarmeta Lab	NA	NA	NA	NA	no value	DCD014659BR	4C-seq_Skarmeta_Lab_meox1_0001AS	4C-seq	Skarmeta Lab	meox1	no value	[GAGACATTCCTGACAAGCGATC][chr12:27370851] Chromatin was extracted from single cell preparations from different samples. DNA was digested with DpnII and ligated. Then the sample was de-crosslinked, digested with Csp6I and ligated again. Primers with Illumina adaptors were used to amplify the library. Different samples were multiplexed for sequencing.	DCD002999AA	no value	DCD003545TR	DCD003340SQ	Illumina	HiSeq 2000	2018-08-16	single end	unstranded	NA	DCD017860DT	FASTQ	https://danio-code.zfin.org/files/annotated_files/4C-seq/DCD007401BS/4C-seq_Skarmeta_Lab_meox1_0001AS.DCD003340SQ.USERdanio-user.R1.fastq.gz	4C-seq_Skarmeta_Lab_meox1_0001AS.DCD003340SQ.USERdanio-user.R1.fastq.gz	505449	no value	no value	no value	1fc535bf435b36140b500cca6faaea32cd27dddf	FALSE
DCD000490SR	4Cseq experiments revealing the spatial contacts of zebrafish developmental gene promoters.	with processed files	Survey	320 4C-seq samples for over 148 gene targets.	10.1038/ng.3497, 10.1038/s41586-018-0734-6, 10.1073/pnas.1505463112	PRJNA821034	DCD007401BS	Skarmeta Lab	whole organism	AB/TU	no value	1d	Prim-5	Skarmeta Lab	NA	NA	NA	NA	no value	DCD014657BR	4C-seq_Skarmeta_Lab_six2a_0001AS	4C-seq	Skarmeta Lab	six2a	no value	[GAAGAGAGGCACAAAACTTTAGATC][chr13:10100298] Chromatin was extracted from single cell preparations from different samples. DNA was digested with DpnII and ligated. Then the sample was de-crosslinked, digested with Csp6I and ligated again. Primers with Illumina adaptors were used to amplify the library. Different samples were multiplexed for sequencing.	DCD003080AA	no value	DCD003588TR	DCD003425SQ	Illumina	HiSeq 2000	2018-08-16	single end	unstranded	NA	DCD017756DT	FASTQ	https://danio-code.zfin.org/files/annotated_files/4C-seq/DCD007401BS/4C-seq_Skarmeta_Lab_six2a_0001AS.DCD003425SQ.USERdanio-user.R1.fastq.gz	4C-seq_Skarmeta_Lab_six2a_0001AS.DCD003425SQ.USERdanio-user.R1.fastq.gz	204199141	no value	no value	no value	7e1706dc69c7bba594131eefc00075111d968b08	FALSE
DCD000490SR	4Cseq experiments revealing the spatial contacts of zebrafish developmental gene promoters.	with processed files	Survey	320 4C-seq samples for over 148 gene targets.	10.1038/ng.3497, 10.1038/s41586-018-0734-6, 10.1073/pnas.1505463112	PRJNA821034	DCD007401BS	Skarmeta Lab	whole organism	AB/TU	no value	1d	Prim-5	Skarmeta Lab	NA	NA	NA	NA	no value	DCD014655BR	4C-seq_Skarmeta_Lab_meis1b_0001AS	4C-seq	Skarmeta Lab	meis1b	no value	[GAGGAGCATCTGTCATCGATC][chr13:5442229] Chromatin was extracted from single cell preparations from different samples. DNA was digested with DpnII and ligated. Then the sample was de-crosslinked, digested with Csp6I and ligated again. Primers with Illumina adaptors were used to amplify the library. Different samples were multiplexed for sequencing.	DCD003000AA	no value	DCD003687TR	DCD003393SQ	Illumina	HiSeq 2000	2018-08-16	single end	unstranded	NA	DCD017861DT	FASTQ	https://danio-code.zfin.org/files/annotated_files/4C-seq/DCD007401BS/4C-seq_Skarmeta_Lab_meis1b_0001AS.DCD003393SQ.USERdanio-user.R1.fastq.gz	4C-seq_Skarmeta_Lab_meis1b_0001AS.DCD003393SQ.USERdanio-user.R1.fastq.gz	106397967	no value	no value	no value	f3479e61d9d8e5626cdfb3675f461c914cfa9f58	FALSE
DCD000490SR	4Cseq experiments revealing the spatial contacts of zebrafish developmental gene promoters.	with processed files	Survey	320 4C-seq samples for over 148 gene targets.	10.1038/ng.3497, 10.1038/s41586-018-0734-6, 10.1073/pnas.1505463112	PRJNA821034	DCD007401BS	Skarmeta Lab	whole organism	AB/TU	no value	1d	Prim-5	Skarmeta Lab	NA	NA	NA	NA	no value	DCD014654BR	4C-seq_Skarmeta_Lab_hnrnpa3_0001AS	4C-seq	Skarmeta Lab	hnrnpa3	no value	[ATTAGGCATGGTTGTTATACTGATC][chr9:1701907] Chromatin was extracted from single cell preparations from different samples. DNA was digested with DpnII and ligated. Then the sample was de-crosslinked, digested with Csp6I and ligated again. Primers with Illumina adaptors were used to amplify the library. Different samples were multiplexed for sequencing.	DCD003266AA	no value	DCD003675TR	DCD003350SQ	Illumina	HiSeq 2000	2018-08-16	single end	unstranded	NA	DCD017982DT	FASTQ	https://danio-code.zfin.org/files/annotated_files/4C-seq/DCD007401BS/4C-seq_Skarmeta_Lab_hnrnpa3_0001AS.DCD003350SQ.USERdanio-user.R1.fastq.gz	4C-seq_Skarmeta_Lab_hnrnpa3_0001AS.DCD003350SQ.USERdanio-user.R1.fastq.gz	135727420	no value	no value	no value	0cf1333c3ffc11f2bd05798ec7e329c4f6f4b0cf	FALSE
DCD000490SR	4Cseq experiments revealing the spatial contacts of zebrafish developmental gene promoters.	with processed files	Survey	320 4C-seq samples for over 148 gene targets.	10.1038/ng.3497, 10.1038/s41586-018-0734-6, 10.1073/pnas.1505463112	PRJNA821034	DCD007401BS	Skarmeta Lab	whole organism	AB/TU	no value	1d	Prim-5	Skarmeta Lab	NA	NA	NA	NA	no value	DCD014653BR	4C-seq_Skarmeta_Lab_hey2_0001AS	4C-seq	Skarmeta Lab	hey2	no value	[ACCAATATCTTTTAAAGAGCGATC][chr20:39695019] Chromatin was extracted from single cell preparations from different samples. DNA was digested with DpnII and ligated. Then the sample was de-crosslinked, digested with Csp6I and ligated again. Primers with Illumina adaptors were used to amplify the library. Different samples were multiplexed for sequencing.	DCD003267AA	no value	DCD003591TR	DCD003325SQ	Illumina	HiSeq 2000	2018-08-16	single end	unstranded	NA	DCD017983DT	FASTQ	https://danio-code.zfin.org/files/annotated_files/4C-seq/DCD007401BS/4C-seq_Skarmeta_Lab_hey2_0001AS.DCD003325SQ.USERdanio-user.R1.fastq.gz	4C-seq_Skarmeta_Lab_hey2_0001AS.DCD003325SQ.USERdanio-user.R1.fastq.gz	184941252	no value	no value	no value	dade1783e2ad8fbe1d14f0a200e4dbef78d591b4	FALSE
DCD000490SR	4Cseq experiments revealing the spatial contacts of zebrafish developmental gene promoters.	with processed files	Survey	320 4C-seq samples for over 148 gene targets.	10.1038/ng.3497, 10.1038/s41586-018-0734-6, 10.1073/pnas.1505463112	PRJNA821034	DCD007401BS	Skarmeta Lab	whole organism	AB/TU	no value	1d	Prim-5	Skarmeta Lab	NA	NA	NA	NA	no value	DCD014651BR	4C-seq_Skarmeta_Lab_wt1b_0001AS	4C-seq	Skarmeta Lab	wt1b	no value	[AAAGGTAAAGTGGAAAATGTGATC][chr18:45621464] Chromatin was extracted from single cell preparations from different samples. DNA was digested with DpnII and ligated. Then the sample was de-crosslinked, digested with Csp6I and ligated again. Primers with Illumina adaptors were used to amplify the library. Different samples were multiplexed for sequencing.	DCD003109AA	no value	DCD003603TR	DCD003490SQ	Illumina	HiSeq 2000	2018-08-16	single end	unstranded	NA	DCD017688DT	FASTQ	https://danio-code.zfin.org/files/annotated_files/4C-seq/DCD007401BS/4C-seq_Skarmeta_Lab_wt1b_0001AS.DCD003490SQ.USERdanio-user.R1.fastq.gz	4C-seq_Skarmeta_Lab_wt1b_0001AS.DCD003490SQ.USERdanio-user.R1.fastq.gz	1583764	no value	no value	no value	6f196ad04ac41ac509561d5ebda69b2d36311134	FALSE
DCD000490SR	4Cseq experiments revealing the spatial contacts of zebrafish developmental gene promoters.	with processed files	Survey	320 4C-seq samples for over 148 gene targets.	10.1038/ng.3497, 10.1038/s41586-018-0734-6, 10.1073/pnas.1505463112	PRJNA821034	DCD007401BS	Skarmeta Lab	whole organism	AB/TU	no value	1d	Prim-5	Skarmeta Lab	NA	NA	NA	NA	no value	DCD014650BR	4C-seq_Skarmeta_Lab_gsx1_0001AS	4C-seq	Skarmeta Lab	gsx1	no value	[CGCTTATCCGGTTCCAGATC][chr5:67232963] Chromatin was extracted from single cell preparations from different samples. DNA was digested with DpnII and ligated. Then the sample was de-crosslinked, digested with Csp6I and ligated again. Primers with Illumina adaptors were used to amplify the library. Different samples were multiplexed for sequencing.	DCD003270AA	no value	DCD003502TR	DCD003613SQ	Illumina	HiSeq 2500	2018-08-16	single end	unstranded	NA	DCD017986DT	FASTQ	https://danio-code.zfin.org/files/annotated_files/4C-seq/DCD007401BS/4C-seq_Skarmeta_Lab_gsx1_0001AS.DCD003613SQ.USERdanio-user.R1.fastq.gz	4C-seq_Skarmeta_Lab_gsx1_0001AS.DCD003613SQ.USERdanio-user.R1.fastq.gz	91185292	no value	no value	no value	d88f8eddfa74bea8320173687387271404b6eb8a	FALSE
DCD000490SR	4Cseq experiments revealing the spatial contacts of zebrafish developmental gene promoters.	with processed files	Survey	320 4C-seq samples for over 148 gene targets.	10.1038/ng.3497, 10.1038/s41586-018-0734-6, 10.1073/pnas.1505463112	PRJNA821034	DCD007401BS	Skarmeta Lab	whole organism	AB/TU	no value	1d	Prim-5	Skarmeta Lab	NA	NA	NA	NA	no value	DCD014649BR	4C-seq_Skarmeta_Lab_gsx1_0001AS	4C-seq	Skarmeta Lab	gsx1	no value	[CGCTTATCCGGTTCCAGATC][chr5:67232963] Chromatin was extracted from single cell preparations from different samples. DNA was digested with DpnII and ligated. Then the sample was de-crosslinked, digested with Csp6I and ligated again. Primers with Illumina adaptors were used to amplify the library. Different samples were multiplexed for sequencing.	DCD003271AA	no value	DCD003771TR	DCD003478SQ	Illumina	HiSeq 2000	2018-08-16	single end	unstranded	NA	DCD017987DT	FASTQ	https://danio-code.zfin.org/files/annotated_files/4C-seq/DCD007401BS/4C-seq_Skarmeta_Lab_gsx1_0001AS.DCD003478SQ.USERdanio-user.R1.fastq.gz	4C-seq_Skarmeta_Lab_gsx1_0001AS.DCD003478SQ.USERdanio-user.R1.fastq.gz	2365258	no value	no value	no value	744d2ad73a86da74120cf414e7931608010530d6	FALSE
DCD000490SR	4Cseq experiments revealing the spatial contacts of zebrafish developmental gene promoters.	with processed files	Survey	320 4C-seq samples for over 148 gene targets.	10.1038/ng.3497, 10.1038/s41586-018-0734-6, 10.1073/pnas.1505463112	PRJNA821034	DCD007401BS	Skarmeta Lab	whole organism	AB/TU	no value	1d	Prim-5	Skarmeta Lab	NA	NA	NA	NA	no value	DCD014648BR	4C-seq_Skarmeta_Lab_hand2_0001AS	4C-seq	Skarmeta Lab	hand2	no value	[GGCGAAAGAAGGAAATGGTAAGATC][chr1:37474817] Chromatin was extracted from single cell preparations from different samples. DNA was digested with DpnII and ligated. Then the sample was de-crosslinked, digested with Csp6I and ligated again. Primers with Illumina adaptors were used to amplify the library. Different samples were multiplexed for sequencing.	DCD003268AA	no value	DCD003636TR	DCD003310SQ	Illumina	HiSeq 2000	2018-08-16	single end	unstranded	NA	DCD017984DT	FASTQ	https://danio-code.zfin.org/files/annotated_files/4C-seq/DCD007401BS/4C-seq_Skarmeta_Lab_hand2_0001AS.DCD003310SQ.USERdanio-user.R1.fastq.gz	4C-seq_Skarmeta_Lab_hand2_0001AS.DCD003310SQ.USERdanio-user.R1.fastq.gz	14546028	no value	no value	no value	1ddcc3443f59379184a75f25b00da1cca8c031c2	FALSE
DCD000490SR	4Cseq experiments revealing the spatial contacts of zebrafish developmental gene promoters.	with processed files	Survey	320 4C-seq samples for over 148 gene targets.	10.1038/ng.3497, 10.1038/s41586-018-0734-6, 10.1073/pnas.1505463112	PRJNA821034	DCD007401BS	Skarmeta Lab	whole organism	AB/TU	no value	1d	Prim-5	Skarmeta Lab	NA	NA	NA	NA	no value	DCD014647BR	4C-seq_Skarmeta_Lab_hand2_0001AS	4C-seq	Skarmeta Lab	hand2	no value	[GGCGAAAGAAGGAAATGGTAAGATC][chr1:37474817] Chromatin was extracted from single cell preparations from different samples. DNA was digested with DpnII and ligated. Then the sample was de-crosslinked, digested with Csp6I and ligated again. Primers with Illumina adaptors were used to amplify the library. Different samples were multiplexed for sequencing.	DCD003269AA	no value	DCD003657TR	DCD003500SQ	Illumina	HiSeq 2000	2018-08-16	single end	unstranded	NA	DCD017985DT	FASTQ	https://danio-code.zfin.org/files/annotated_files/4C-seq/DCD007401BS/4C-seq_Skarmeta_Lab_hand2_0001AS.DCD003500SQ.USERdanio-user.R1.fastq.gz	4C-seq_Skarmeta_Lab_hand2_0001AS.DCD003500SQ.USERdanio-user.R1.fastq.gz	31792862	no value	no value	no value	0391fdf18353b8310cc888ee5626064341fb4a7e	FALSE
DCD000490SR	4Cseq experiments revealing the spatial contacts of zebrafish developmental gene promoters.	with processed files	Survey	320 4C-seq samples for over 148 gene targets.	10.1038/ng.3497, 10.1038/s41586-018-0734-6, 10.1073/pnas.1505463112	PRJNA821034	DCD007401BS	Skarmeta Lab	whole organism	AB/TU	no value	1d	Prim-5	Skarmeta Lab	NA	NA	NA	NA	no value	DCD014646BR	4C-seq_Skarmeta_Lab_mafa_0001AS	4C-seq	Skarmeta Lab	mafa	no value	[TGTCTGACAAATCTCCGTAAGATC][chr6:32718450] Chromatin was extracted from single cell preparations from different samples. DNA was digested with DpnII and ligated. Then the sample was de-crosslinked, digested with Csp6I and ligated again. Primers with Illumina adaptors were used to amplify the library. Different samples were multiplexed for sequencing.	DCD002993AA	no value	DCD003465TR	DCD003565SQ	Illumina	HiSeq 2000	2018-08-16	single end	unstranded	NA	DCD017910DT	FASTQ	https://danio-code.zfin.org/files/annotated_files/4C-seq/DCD007401BS/4C-seq_Skarmeta_Lab_mafa_0001AS.DCD003565SQ.USERdanio-user.R1.fastq.gz	4C-seq_Skarmeta_Lab_mafa_0001AS.DCD003565SQ.USERdanio-user.R1.fastq.gz	255861789	no value	no value	no value	3938deb8300ddbcd09a758c7ac7d19d829ca5c7a	FALSE
DCD000490SR	4Cseq experiments revealing the spatial contacts of zebrafish developmental gene promoters.	with processed files	Survey	320 4C-seq samples for over 148 gene targets.	10.1038/ng.3497, 10.1038/s41586-018-0734-6, 10.1073/pnas.1505463112	PRJNA821034	DCD007401BS	Skarmeta Lab	whole organism	AB/TU	no value	1d	Prim-5	Skarmeta Lab	NA	NA	NA	NA	no value	DCD014645BR	4C-seq_Skarmeta_Lab_gata2a_0001AS	4C-seq	Skarmeta Lab	gata2a	no value	[CAGCGCAGCAATTTATTGAGATC][chr11:3841388] Chromatin was extracted from single cell preparations from different samples. DNA was digested with DpnII and ligated. Then the sample was de-crosslinked, digested with Csp6I and ligated again. Primers with Illumina adaptors were used to amplify the library. Different samples were multiplexed for sequencing.	DCD003275AA	no value	DCD003715TR	DCD003474SQ	Illumina	HiSeq 2500	2018-08-16	single end	unstranded	NA	DCD017991DT	FASTQ	https://danio-code.zfin.org/files/annotated_files/4C-seq/DCD007401BS/4C-seq_Skarmeta_Lab_gata2a_0001AS.DCD003474SQ.USERdanio-user.R1.fastq.gz	4C-seq_Skarmeta_Lab_gata2a_0001AS.DCD003474SQ.USERdanio-user.R1.fastq.gz	102180845	no value	no value	no value	5580ff562e6a824289dfce22be3b43294d054b85	FALSE
DCD000490SR	4Cseq experiments revealing the spatial contacts of zebrafish developmental gene promoters.	with processed files	Survey	320 4C-seq samples for over 148 gene targets.	10.1038/ng.3497, 10.1038/s41586-018-0734-6, 10.1073/pnas.1505463112	PRJNA821034	DCD007401BS	Skarmeta Lab	whole organism	AB/TU	no value	1d	Prim-5	Skarmeta Lab	NA	NA	NA	NA	no value	DCD014644BR	4C-seq_Skarmeta_Lab_gsc_0001AS	4C-seq	Skarmeta Lab	gsc	no value	[CACAATGGCGTGAAAACCACCGATC][chr17:19325786] Chromatin was extracted from single cell preparations from different samples. DNA was digested with DpnII and ligated. Then the sample was de-crosslinked, digested with Csp6I and ligated again. Primers with Illumina adaptors were used to amplify the library. Different samples were multiplexed for sequencing.	DCD003272AA	no value	DCD003765TR	DCD003538SQ	Illumina	HiSeq 2500	2018-08-16	single end	unstranded	NA	DCD017988DT	FASTQ	https://danio-code.zfin.org/files/annotated_files/4C-seq/DCD007401BS/4C-seq_Skarmeta_Lab_gsc_0001AS.DCD003538SQ.USERdanio-user.R1.fastq.gz	4C-seq_Skarmeta_Lab_gsc_0001AS.DCD003538SQ.USERdanio-user.R1.fastq.gz	93504584	no value	no value	no value	64a5c499c0b156d61986497077a3310724c6ea93	FALSE
DCD000490SR	4Cseq experiments revealing the spatial contacts of zebrafish developmental gene promoters.	with processed files	Survey	320 4C-seq samples for over 148 gene targets.	10.1038/ng.3497, 10.1038/s41586-018-0734-6, 10.1073/pnas.1505463112	PRJNA821034	DCD007401BS	Skarmeta Lab	whole organism	AB/TU	no value	1d	Prim-5	Skarmeta Lab	NA	NA	NA	NA	no value	DCD014643BR	4C-seq_Skarmeta_Lab_gbx2_0001AS	4C-seq	Skarmeta Lab	gbx2	no value	[GGCTCAACCTTTTCATCAAGATC][chr6:15901901] Chromatin was extracted from single cell preparations from different samples. DNA was digested with DpnII and ligated. Then the sample was de-crosslinked, digested with Csp6I and ligated again. Primers with Illumina adaptors were used to amplify the library. Different samples were multiplexed for sequencing.	DCD003273AA	no value	DCD003684TR	DCD003462SQ	Illumina	HiSeq 2500	2018-08-16	single end	unstranded	NA	DCD017989DT	FASTQ	https://danio-code.zfin.org/files/annotated_files/4C-seq/DCD007401BS/4C-seq_Skarmeta_Lab_gbx2_0001AS.DCD003462SQ.USERdanio-user.R1.fastq.gz	4C-seq_Skarmeta_Lab_gbx2_0001AS.DCD003462SQ.USERdanio-user.R1.fastq.gz	196915583	no value	no value	no value	d10786e564337e29b2b8b660e1afd0c87a4de67f	FALSE
DCD000490SR	4Cseq experiments revealing the spatial contacts of zebrafish developmental gene promoters.	with processed files	Survey	320 4C-seq samples for over 148 gene targets.	10.1038/ng.3497, 10.1038/s41586-018-0734-6, 10.1073/pnas.1505463112	PRJNA821034	DCD007401BS	Skarmeta Lab	whole organism	AB/TU	no value	1d	Prim-5	Skarmeta Lab	NA	NA	NA	NA	no value	DCD014641BR	4C-seq_Skarmeta_Lab_mafba_0001AS	4C-seq	Skarmeta Lab	mafba	no value	[GACATATTTTGGAGTATCCGGGATC][chr23:3465916] Chromatin was extracted from single cell preparations from different samples. DNA was digested with DpnII and ligated. Then the sample was de-crosslinked, digested with Csp6I and ligated again. Primers with Illumina adaptors were used to amplify the library. Different samples were multiplexed for sequencing.	DCD002995AA	no value	DCD003598TR	DCD003364SQ	Illumina	HiSeq 2000	2018-08-16	single end	unstranded	NA	DCD017864DT	FASTQ	https://danio-code.zfin.org/files/annotated_files/4C-seq/DCD007401BS/4C-seq_Skarmeta_Lab_mafba_0001AS.DCD003364SQ.USERdanio-user.R1.fastq.gz	4C-seq_Skarmeta_Lab_mafba_0001AS.DCD003364SQ.USERdanio-user.R1.fastq.gz	16825744	no value	no value	no value	de785544cc52d7a2c41797691b862652a1f7e6cb	FALSE
DCD000490SR	4Cseq experiments revealing the spatial contacts of zebrafish developmental gene promoters.	with processed files	Survey	320 4C-seq samples for over 148 gene targets.	10.1038/ng.3497, 10.1038/s41586-018-0734-6, 10.1073/pnas.1505463112	PRJNA821034	DCD007401BS	Skarmeta Lab	whole organism	AB/TU	no value	1d	Prim-5	Skarmeta Lab	NA	NA	NA	NA	no value	DCD014640BR	4C-seq_Skarmeta_Lab_shhb_0001AS	4C-seq	Skarmeta Lab	shhb	no value	[ATTTACTCCTCTCAGTTATCGATC][chr2:30070274] Chromatin was extracted from single cell preparations from different samples. DNA was digested with DpnII and ligated. Then the sample was de-crosslinked, digested with Csp6I and ligated again. Primers with Illumina adaptors were used to amplify the library. Different samples were multiplexed for sequencing.	DCD003028AA	no value	DCD003737TR	DCD003470SQ	Illumina	HiSeq 2000	2018-08-16	single end	unstranded	NA	DCD017769DT	FASTQ	https://danio-code.zfin.org/files/annotated_files/4C-seq/DCD007401BS/4C-seq_Skarmeta_Lab_shhb_0001AS.DCD003470SQ.USERdanio-user.R1.fastq.gz	4C-seq_Skarmeta_Lab_shhb_0001AS.DCD003470SQ.USERdanio-user.R1.fastq.gz	6361131	no value	no value	no value	096602cb57a5a3e7118f5109d239c7c0c8475925	FALSE
DCD000490SR	4Cseq experiments revealing the spatial contacts of zebrafish developmental gene promoters.	with processed files	Survey	320 4C-seq samples for over 148 gene targets.	10.1038/ng.3497, 10.1038/s41586-018-0734-6, 10.1073/pnas.1505463112	PRJNA821034	DCD007401BS	Skarmeta Lab	whole organism	AB/TU	no value	1d	Prim-5	Skarmeta Lab	NA	NA	NA	NA	no value	DCD014639BR	4C-seq_Skarmeta_Lab_mafba_0001AS	4C-seq	Skarmeta Lab	mafba	no value	[GACATATTTTGGAGTATCCGGGATC][chr23:3465916] Chromatin was extracted from single cell preparations from different samples. DNA was digested with DpnII and ligated. Then the sample was de-crosslinked, digested with Csp6I and ligated again. Primers with Illumina adaptors were used to amplify the library. Different samples were multiplexed for sequencing.	DCD002996AA	no value	DCD003739TR	DCD003411SQ	Illumina	HiSeq 2000	2018-08-16	single end	unstranded	NA	DCD017865DT	FASTQ	https://danio-code.zfin.org/files/annotated_files/4C-seq/DCD007401BS/4C-seq_Skarmeta_Lab_mafba_0001AS.DCD003411SQ.USERdanio-user.R1.fastq.gz	4C-seq_Skarmeta_Lab_mafba_0001AS.DCD003411SQ.USERdanio-user.R1.fastq.gz	19113262	no value	no value	no value	694dff29c8829f99232529d58f39a1d04a596d86	FALSE
DCD000490SR	4Cseq experiments revealing the spatial contacts of zebrafish developmental gene promoters.	with processed files	Survey	320 4C-seq samples for over 148 gene targets.	10.1038/ng.3497, 10.1038/s41586-018-0734-6, 10.1073/pnas.1505463112	PRJNA821034	DCD007401BS	Skarmeta Lab	whole organism	AB/TU	no value	1d	Prim-5	Skarmeta Lab	NA	NA	NA	NA	no value	DCD014637BR	4C-seq_Skarmeta_Lab_irx3b_0001AS	4C-seq	Skarmeta Lab	irx3b	no value	[TTAAATTGCATTTTTATAACGATC][chr25:35900434] Chromatin was extracted from single cell preparations from different samples. DNA was digested with DpnII and ligated. Then the sample was de-crosslinked, digested with Csp6I and ligated again. Primers with Illumina adaptors were used to amplify the library. Different samples were multiplexed for sequencing.	DCD003053AA	no value	DCD003742TR	DCD003389SQ	Illumina	HiSeq 2000	2018-08-16	single end	unstranded	NA	DCD017942DT	FASTQ	https://danio-code.zfin.org/files/annotated_files/4C-seq/DCD007401BS/4C-seq_Skarmeta_Lab_irx3b_0001AS.DCD003389SQ.USERdanio-user.R1.fastq.gz	4C-seq_Skarmeta_Lab_irx3b_0001AS.DCD003389SQ.USERdanio-user.R1.fastq.gz	4506658	no value	no value	no value	4a21d8713863f39bb16a71e76caf11a2c0c1b3b8	FALSE
DCD000490SR	4Cseq experiments revealing the spatial contacts of zebrafish developmental gene promoters.	with processed files	Survey	320 4C-seq samples for over 148 gene targets.	10.1038/ng.3497, 10.1038/s41586-018-0734-6, 10.1073/pnas.1505463112	PRJNA821034	DCD007401BS	Skarmeta Lab	whole organism	AB/TU	no value	1d	Prim-5	Skarmeta Lab	NA	NA	NA	NA	no value	DCD014636BR	4C-seq_Skarmeta_Lab_bmp4_0001AS	4C-seq	Skarmeta Lab	bmp4	no value	[ATAGAGTCACAGCAAGAAGTGATC][chr17:50485277] Chromatin was extracted from single cell preparations from different samples. DNA was digested with DpnII and ligated. Then the sample was de-crosslinked, digested with Csp6I and ligated again. Primers with Illumina adaptors were used to amplify the library. Different samples were multiplexed for sequencing.	DCD003157AA	no value	DCD003554TR	DCD003621SQ	Illumina	HiSeq 2000	2018-08-16	single end	unstranded	NA	DCD017902DT	FASTQ	https://danio-code.zfin.org/files/annotated_files/4C-seq/DCD007401BS/4C-seq_Skarmeta_Lab_bmp4_0001AS.DCD003621SQ.USERdanio-user.R1.fastq.gz	4C-seq_Skarmeta_Lab_bmp4_0001AS.DCD003621SQ.USERdanio-user.R1.fastq.gz	14644490	no value	no value	no value	3ae65637c01df6dbabe848b9267a7ca917c940c6	FALSE
DCD000490SR	4Cseq experiments revealing the spatial contacts of zebrafish developmental gene promoters.	with processed files	Survey	320 4C-seq samples for over 148 gene targets.	10.1038/ng.3497, 10.1038/s41586-018-0734-6, 10.1073/pnas.1505463112	PRJNA821034	DCD007401BS	Skarmeta Lab	whole organism	AB/TU	no value	1d	Prim-5	Skarmeta Lab	NA	NA	NA	NA	no value	DCD014635BR	4C-seq_Skarmeta_Lab_bmp7a_0001AS	4C-seq	Skarmeta Lab	bmp7a	no value	[AGAGCAACATCCAGGATGATC][chr11:7129674] Chromatin was extracted from single cell preparations from different samples. DNA was digested with DpnII and ligated. Then the sample was de-crosslinked, digested with Csp6I and ligated again. Primers with Illumina adaptors were used to amplify the library. Different samples were multiplexed for sequencing.	DCD003002AA	no value	DCD003689TR	DCD003341SQ	Illumina	HiSeq 2000	2018-08-16	single end	unstranded	NA	DCD017901DT	FASTQ	https://danio-code.zfin.org/files/annotated_files/4C-seq/DCD007401BS/4C-seq_Skarmeta_Lab_bmp7a_0001AS.DCD003341SQ.USERdanio-user.R1.fastq.gz	4C-seq_Skarmeta_Lab_bmp7a_0001AS.DCD003341SQ.USERdanio-user.R1.fastq.gz	893815	no value	no value	no value	7059ed8593bf4e4898a290bb4212af587d1758e5	FALSE
DCD000490SR	4Cseq experiments revealing the spatial contacts of zebrafish developmental gene promoters.	with processed files	Survey	320 4C-seq samples for over 148 gene targets.	10.1038/ng.3497, 10.1038/s41586-018-0734-6, 10.1073/pnas.1505463112	PRJNA821034	DCD007401BS	Skarmeta Lab	whole organism	AB/TU	no value	1d	Prim-5	Skarmeta Lab	NA	NA	NA	NA	no value	DCD014632BR	4C-seq_Skarmeta_Lab_atp5g3a_0001AS	4C-seq	Skarmeta Lab	atp5g3a	no value	[GCACAATAACAGTGTTTATTTGATC][chr9:2337472] Chromatin was extracted from single cell preparations from different samples. DNA was digested with DpnII and ligated. Then the sample was de-crosslinked, digested with Csp6I and ligated again. Primers with Illumina adaptors were used to amplify the library. Different samples were multiplexed for sequencing.	DCD003073AA	no value	DCD003468TR	DCD003576SQ	Illumina	HiSeq 2000	2018-08-16	single end	unstranded	NA	DCD017907DT	FASTQ	https://danio-code.zfin.org/files/annotated_files/4C-seq/DCD007401BS/4C-seq_Skarmeta_Lab_atp5g3a_0001AS.DCD003576SQ.USERdanio-user.R1.fastq.gz	4C-seq_Skarmeta_Lab_atp5g3a_0001AS.DCD003576SQ.USERdanio-user.R1.fastq.gz	89447409	no value	no value	no value	1919de7a7b09830b41719975220a5b3e7df88d31	FALSE
DCD000490SR	4Cseq experiments revealing the spatial contacts of zebrafish developmental gene promoters.	with processed files	Survey	320 4C-seq samples for over 148 gene targets.	10.1038/ng.3497, 10.1038/s41586-018-0734-6, 10.1073/pnas.1505463112	PRJNA821034	DCD007401BS	Skarmeta Lab	whole organism	AB/TU	no value	1d	Prim-5	Skarmeta Lab	NA	NA	NA	NA	no value	DCD014631BR	4C-seq_Skarmeta_Lab_tcf21_0001AS	4C-seq	Skarmeta Lab	tcf21	no value	[TTGTAACTCGTGAGCTAAAGGATC][chr23:31629161] Chromatin was extracted from single cell preparations from different samples. DNA was digested with DpnII and ligated. Then the sample was de-crosslinked, digested with Csp6I and ligated again. Primers with Illumina adaptors were used to amplify the library. Different samples were multiplexed for sequencing.	DCD003063AA	no value	DCD003523TR	DCD003495SQ	Illumina	HiSeq 2000	2018-08-16	single end	unstranded	NA	DCD017706DT	FASTQ	https://danio-code.zfin.org/files/annotated_files/4C-seq/DCD007401BS/4C-seq_Skarmeta_Lab_tcf21_0001AS.DCD003495SQ.USERdanio-user.R1.fastq.gz	4C-seq_Skarmeta_Lab_tcf21_0001AS.DCD003495SQ.USERdanio-user.R1.fastq.gz	11515902	no value	no value	no value	a3cc8da418f33a2f0e72b0b2b239dbd08e926fe9	FALSE
DCD000490SR	4Cseq experiments revealing the spatial contacts of zebrafish developmental gene promoters.	with processed files	Survey	320 4C-seq samples for over 148 gene targets.	10.1038/ng.3497, 10.1038/s41586-018-0734-6, 10.1073/pnas.1505463112	PRJNA821034	DCD007401BS	Skarmeta Lab	whole organism	AB/TU	no value	1d	Prim-5	Skarmeta Lab	NA	NA	NA	NA	no value	DCD014628BR	4C-seq_Skarmeta_Lab_bmp2a_0001AS	4C-seq	Skarmeta Lab	bmp2a	no value	[GGTGGACGAGACCATGATGATC][chr17:4072972] Chromatin was extracted from single cell preparations from different samples. DNA was digested with DpnII and ligated. Then the sample was de-crosslinked, digested with Csp6I and ligated again. Primers with Illumina adaptors were used to amplify the library. Different samples were multiplexed for sequencing.	DCD003070AA	no value	DCD003489TR	DCD003498SQ	Illumina	HiSeq 2500	2018-08-16	single end	unstranded	NA	DCD017903DT	FASTQ	https://danio-code.zfin.org/files/annotated_files/4C-seq/DCD007401BS/4C-seq_Skarmeta_Lab_bmp2a_0001AS.DCD003498SQ.USERdanio-user.R1.fastq.gz	4C-seq_Skarmeta_Lab_bmp2a_0001AS.DCD003498SQ.USERdanio-user.R1.fastq.gz	117916652	no value	no value	no value	e95032ab6145c92b6dc9c6949aba41b1fc1905ba	FALSE
DCD000490SR	4Cseq experiments revealing the spatial contacts of zebrafish developmental gene promoters.	with processed files	Survey	320 4C-seq samples for over 148 gene targets.	10.1038/ng.3497, 10.1038/s41586-018-0734-6, 10.1073/pnas.1505463112	PRJNA821034	DCD007401BS	Skarmeta Lab	whole organism	AB/TU	no value	1d	Prim-5	Skarmeta Lab	NA	NA	NA	NA	no value	DCD014627BR	4C-seq_Skarmeta_Lab_atp5g3a_0001AS	4C-seq	Skarmeta Lab	atp5g3a	no value	[GCACAATAACAGTGTTTATTTGATC][chr9:2337472] Chromatin was extracted from single cell preparations from different samples. DNA was digested with DpnII and ligated. Then the sample was de-crosslinked, digested with Csp6I and ligated again. Primers with Illumina adaptors were used to amplify the library. Different samples were multiplexed for sequencing.	DCD003159AA	no value	DCD003628TR	DCD003496SQ	Illumina	HiSeq 2000	2018-08-16	single end	unstranded	NA	DCD017906DT	FASTQ	https://danio-code.zfin.org/files/annotated_files/4C-seq/DCD007401BS/4C-seq_Skarmeta_Lab_atp5g3a_0001AS.DCD003496SQ.USERdanio-user.R1.fastq.gz	4C-seq_Skarmeta_Lab_atp5g3a_0001AS.DCD003496SQ.USERdanio-user.R1.fastq.gz	86761240	no value	no value	no value	a8431209880c16fabd90da0072b42d043c0125a7	FALSE
DCD000490SR	4Cseq experiments revealing the spatial contacts of zebrafish developmental gene promoters.	with processed files	Survey	320 4C-seq samples for over 148 gene targets.	10.1038/ng.3497, 10.1038/s41586-018-0734-6, 10.1073/pnas.1505463112	PRJNA821034	DCD007401BS	Skarmeta Lab	whole organism	AB/TU	no value	1d	Prim-5	Skarmeta Lab	NA	NA	NA	NA	no value	DCD014626BR	4C-seq_Skarmeta_Lab_band3_0001AS	4C-seq	Skarmeta Lab	band3	no value	[GTTGGTTAGAATGGGACAGAGATC][chr3:19942095] Chromatin was extracted from single cell preparations from different samples. DNA was digested with DpnII and ligated. Then the sample was de-crosslinked, digested with Csp6I and ligated again. Primers with Illumina adaptors were used to amplify the library. Different samples were multiplexed for sequencing.	DCD003003AA	no value	DCD003483TR	DCD003584SQ	Illumina	HiSeq 2500	2018-08-16	single end	unstranded	NA	DCD017905DT	FASTQ	https://danio-code.zfin.org/files/annotated_files/4C-seq/DCD007401BS/4C-seq_Skarmeta_Lab_band3_0001AS.DCD003584SQ.USERdanio-user.R1.fastq.gz	4C-seq_Skarmeta_Lab_band3_0001AS.DCD003584SQ.USERdanio-user.R1.fastq.gz	228221696	no value	no value	no value	76f838d23d2e39ab0008d607ac536fca08b89e70	FALSE
DCD000490SR	4Cseq experiments revealing the spatial contacts of zebrafish developmental gene promoters.	with processed files	Survey	320 4C-seq samples for over 148 gene targets.	10.1038/ng.3497, 10.1038/s41586-018-0734-6, 10.1073/pnas.1505463112	PRJNA821034	DCD007401BS	Skarmeta Lab	whole organism	AB/TU	no value	1d	Prim-5	Skarmeta Lab	NA	NA	NA	NA	no value	DCD014625BR	4C-seq_Skarmeta_Lab_tcf7l2_0001AS	4C-seq	Skarmeta Lab	tcf7l2	no value	[AAACTCGGGATTCGGGGATC][chr12:30988168] Chromatin was extracted from single cell preparations from different samples. DNA was digested with DpnII and ligated. Then the sample was de-crosslinked, digested with Csp6I and ligated again. Primers with Illumina adaptors were used to amplify the library. Different samples were multiplexed for sequencing.	DCD003062AA	no value	DCD003499TR	DCD003596SQ	Illumina	HiSeq 2000	2018-08-16	single end	unstranded	NA	DCD017705DT	FASTQ	https://danio-code.zfin.org/files/annotated_files/4C-seq/DCD007401BS/4C-seq_Skarmeta_Lab_tcf7l2_0001AS.DCD003596SQ.USERdanio-user.R1.fastq.gz	4C-seq_Skarmeta_Lab_tcf7l2_0001AS.DCD003596SQ.USERdanio-user.R1.fastq.gz	60174778	no value	no value	no value	f6604f28d6bdfc45262d367be7d7f3a45f8d043a	FALSE
DCD000490SR	4Cseq experiments revealing the spatial contacts of zebrafish developmental gene promoters.	with processed files	Survey	320 4C-seq samples for over 148 gene targets.	10.1038/ng.3497, 10.1038/s41586-018-0734-6, 10.1073/pnas.1505463112	PRJNA821034	DCD007401BS	Skarmeta Lab	whole organism	AB/TU	no value	1d	Prim-5	Skarmeta Lab	NA	NA	NA	NA	no value	DCD014624BR	4C-seq_Skarmeta_Lab_pitx2isof3_0001AS	4C-seq	Skarmeta Lab	pitx2isof3	no value	[TATCCATGACCTCTATGAAGGATC][chr14:35886293] Chromatin was extracted from single cell preparations from different samples. DNA was digested with DpnII and ligated. Then the sample was de-crosslinked, digested with Csp6I and ligated again. Primers with Illumina adaptors were used to amplify the library. Different samples were multiplexed for sequencing.	DCD003246AA	no value	DCD003610TR	DCD003536SQ	Illumina	HiSeq 2000	2018-08-16	single end	unstranded	NA	DCD017787DT	FASTQ	https://danio-code.zfin.org/files/annotated_files/4C-seq/DCD007401BS/4C-seq_Skarmeta_Lab_pitx2isof3_0001AS.DCD003536SQ.USERdanio-user.R1.fastq.gz	4C-seq_Skarmeta_Lab_pitx2isof3_0001AS.DCD003536SQ.USERdanio-user.R1.fastq.gz	151069234	no value	no value	no value	9d46dfe41e01bb89f33adb2444ebc6aea9474c1b	FALSE
DCD000490SR	4Cseq experiments revealing the spatial contacts of zebrafish developmental gene promoters.	with processed files	Survey	320 4C-seq samples for over 148 gene targets.	10.1038/ng.3497, 10.1038/s41586-018-0734-6, 10.1073/pnas.1505463112	PRJNA821034	DCD007401BS	Skarmeta Lab	whole organism	AB/TU	no value	1d	Prim-5	Skarmeta Lab	NA	NA	NA	NA	no value	DCD014623BR	4C-seq_Skarmeta_Lab_tbx2b_0001AS	4C-seq	Skarmeta Lab	tbx2b	no value	[CCTTTCTTTGCCATACAGGATC][chr15:27429978] Chromatin was extracted from single cell preparations from different samples. DNA was digested with DpnII and ligated. Then the sample was de-crosslinked, digested with Csp6I and ligated again. Primers with Illumina adaptors were used to amplify the library. Different samples were multiplexed for sequencing.	DCD003115AA	no value	DCD003692TR	DCD003541SQ	Illumina	HiSeq 2000	2018-08-16	single end	unstranded	NA	DCD017715DT	FASTQ	https://danio-code.zfin.org/files/annotated_files/4C-seq/DCD007401BS/4C-seq_Skarmeta_Lab_tbx2b_0001AS.DCD003541SQ.USERdanio-user.R1.fastq.gz	4C-seq_Skarmeta_Lab_tbx2b_0001AS.DCD003541SQ.USERdanio-user.R1.fastq.gz	338655	no value	no value	no value	e8def095c52ef362cfc1d6ad1509dcdc0ef4e3d6	FALSE
DCD000490SR	4Cseq experiments revealing the spatial contacts of zebrafish developmental gene promoters.	with processed files	Survey	320 4C-seq samples for over 148 gene targets.	10.1038/ng.3497, 10.1038/s41586-018-0734-6, 10.1073/pnas.1505463112	PRJNA821034	DCD007401BS	Skarmeta Lab	whole organism	AB/TU	no value	1d	Prim-5	Skarmeta Lab	NA	NA	NA	NA	no value	DCD014622BR	4C-seq_Skarmeta_Lab_otx2_0001AS	4C-seq	Skarmeta Lab	otx2	no value	[TAACTACCTCCGGGATGGATC][chr17:44133615] Chromatin was extracted from single cell preparations from different samples. DNA was digested with DpnII and ligated. Then the sample was de-crosslinked, digested with Csp6I and ligated again. Primers with Illumina adaptors were used to amplify the library. Different samples were multiplexed for sequencing.	DCD003103AA	no value	DCD003678TR	DCD003606SQ	Illumina	HiSeq 2000	2018-08-16	single end	unstranded	NA	DCD017813DT	FASTQ	https://danio-code.zfin.org/files/annotated_files/4C-seq/DCD007401BS/4C-seq_Skarmeta_Lab_otx2_0001AS.DCD003606SQ.USERdanio-user.R1.fastq.gz	4C-seq_Skarmeta_Lab_otx2_0001AS.DCD003606SQ.USERdanio-user.R1.fastq.gz	180688	no value	no value	no value	72d22bfdd9ce4c03944c34d77cf694f4d42e803a	FALSE
DCD000490SR	4Cseq experiments revealing the spatial contacts of zebrafish developmental gene promoters.	with processed files	Survey	320 4C-seq samples for over 148 gene targets.	10.1038/ng.3497, 10.1038/s41586-018-0734-6, 10.1073/pnas.1505463112	PRJNA821034	DCD007401BS	Skarmeta Lab	whole organism	AB/TU	no value	1d	Prim-5	Skarmeta Lab	NA	NA	NA	NA	no value	DCD014621BR	4C-seq_Skarmeta_Lab_otx2_0001AS	4C-seq	Skarmeta Lab	otx2	no value	[TAACTACCTCCGGGATGGATC][chr17:44133615] Chromatin was extracted from single cell preparations from different samples. DNA was digested with DpnII and ligated. Then the sample was de-crosslinked, digested with Csp6I and ligated again. Primers with Illumina adaptors were used to amplify the library. Different samples were multiplexed for sequencing.	DCD003104AA	no value	DCD003485TR	DCD003344SQ	Illumina	HiSeq 2000	2018-08-16	single end	unstranded	NA	DCD017812DT	FASTQ	https://danio-code.zfin.org/files/annotated_files/4C-seq/DCD007401BS/4C-seq_Skarmeta_Lab_otx2_0001AS.DCD003344SQ.USERdanio-user.R1.fastq.gz	4C-seq_Skarmeta_Lab_otx2_0001AS.DCD003344SQ.USERdanio-user.R1.fastq.gz	381958665	no value	no value	no value	3ab8194dc7ecb743fa8b4860907ad1eaf73ee478	FALSE
DCD000490SR	4Cseq experiments revealing the spatial contacts of zebrafish developmental gene promoters.	with processed files	Survey	320 4C-seq samples for over 148 gene targets.	10.1038/ng.3497, 10.1038/s41586-018-0734-6, 10.1073/pnas.1505463112	PRJNA821034	DCD007401BS	Skarmeta Lab	whole organism	AB/TU	no value	1d	Prim-5	Skarmeta Lab	NA	NA	NA	NA	no value	DCD014620BR	4C-seq_Skarmeta_Lab_otx1b_0001AS	4C-seq	Skarmeta Lab	otx1b	no value	[CTTTTGTCGATGACATTGTTGATC][chr17:24299028] Chromatin was extracted from single cell preparations from different samples. DNA was digested with DpnII and ligated. Then the sample was de-crosslinked, digested with Csp6I and ligated again. Primers with Illumina adaptors were used to amplify the library. Different samples were multiplexed for sequencing.	DCD003097AA	no value	DCD003581TR	DCD003458SQ	Illumina	HiSeq 2000	2018-08-16	single end	unstranded	NA	DCD017815DT	FASTQ	https://danio-code.zfin.org/files/annotated_files/4C-seq/DCD007401BS/4C-seq_Skarmeta_Lab_otx1b_0001AS.DCD003458SQ.USERdanio-user.R1.fastq.gz	4C-seq_Skarmeta_Lab_otx1b_0001AS.DCD003458SQ.USERdanio-user.R1.fastq.gz	216650112	no value	no value	no value	d570309e3cdd4440f24bcd18a6cc297d152b8e56	FALSE
DCD000490SR	4Cseq experiments revealing the spatial contacts of zebrafish developmental gene promoters.	with processed files	Survey	320 4C-seq samples for over 148 gene targets.	10.1038/ng.3497, 10.1038/s41586-018-0734-6, 10.1073/pnas.1505463112	PRJNA821034	DCD007401BS	Skarmeta Lab	whole organism	AB/TU	no value	1d	Prim-5	Skarmeta Lab	NA	NA	NA	NA	no value	DCD014618BR	4C-seq_Skarmeta_Lab_otx1a_0001AS	4C-seq	Skarmeta Lab	otx1a	no value	[CTCAAATAAAAAAGTTAAACGATC][chr1:50276512] Chromatin was extracted from single cell preparations from different samples. DNA was digested with DpnII and ligated. Then the sample was de-crosslinked, digested with Csp6I and ligated again. Primers with Illumina adaptors were used to amplify the library. Different samples were multiplexed for sequencing.	DCD003099AA	no value	DCD003590TR	DCD003511SQ	Illumina	HiSeq 2000	2018-08-16	single end	unstranded	NA	DCD017817DT	FASTQ	https://danio-code.zfin.org/files/annotated_files/4C-seq/DCD007401BS/4C-seq_Skarmeta_Lab_otx1a_0001AS.DCD003511SQ.USERdanio-user.R1.fastq.gz	4C-seq_Skarmeta_Lab_otx1a_0001AS.DCD003511SQ.USERdanio-user.R1.fastq.gz	1483320	no value	no value	no value	0d942c22307fcaf3f102bb35fd605538a4c20c94	FALSE
DCD000490SR	4Cseq experiments revealing the spatial contacts of zebrafish developmental gene promoters.	with processed files	Survey	320 4C-seq samples for over 148 gene targets.	10.1038/ng.3497, 10.1038/s41586-018-0734-6, 10.1073/pnas.1505463112	PRJNA821034	DCD007401BS	Skarmeta Lab	whole organism	AB/TU	no value	1d	Prim-5	Skarmeta Lab	NA	NA	NA	NA	no value	DCD014617BR	4C-seq_Skarmeta_Lab_dlx2a_0001AS	4C-seq	Skarmeta Lab	dlx2a	no value	[GCTAACCACTTTATTCAGATGATC][chr9:3430191] Chromatin was extracted from single cell preparations from different samples. DNA was digested with DpnII and ligated. Then the sample was de-crosslinked, digested with Csp6I and ligated again. Primers with Illumina adaptors were used to amplify the library. Different samples were multiplexed for sequencing.	DCD003168AA	no value	DCD003690TR	DCD003491SQ	Illumina	HiSeq 2000	2018-08-16	single end	unstranded	NA	DCD017889DT	FASTQ	https://danio-code.zfin.org/files/annotated_files/4C-seq/DCD007401BS/4C-seq_Skarmeta_Lab_dlx2a_0001AS.DCD003491SQ.USERdanio-user.R1.fastq.gz	4C-seq_Skarmeta_Lab_dlx2a_0001AS.DCD003491SQ.USERdanio-user.R1.fastq.gz	327104	no value	no value	no value	daca28d8c643efefd07726d9fbc192758d507fd1	FALSE
DCD000490SR	4Cseq experiments revealing the spatial contacts of zebrafish developmental gene promoters.	with processed files	Survey	320 4C-seq samples for over 148 gene targets.	10.1038/ng.3497, 10.1038/s41586-018-0734-6, 10.1073/pnas.1505463112	PRJNA821034	DCD007401BS	Skarmeta Lab	whole organism	AB/TU	no value	1d	Prim-5	Skarmeta Lab	NA	NA	NA	NA	no value	DCD014616BR	4C-seq_Skarmeta_Lab_foxg1c_0001AS	4C-seq	Skarmeta Lab	foxg1c	no value	[GCGGAAAGGCTTCTGATC][chr18:40910717] Chromatin was extracted from single cell preparations from different samples. DNA was digested with DpnII and ligated. Then the sample was de-crosslinked, digested with Csp6I and ligated again. Primers with Illumina adaptors were used to amplify the library. Different samples were multiplexed for sequencing.	DCD003126AA	no value	DCD003589TR	DCD003602SQ	Illumina	HiSeq 2000	2018-08-16	single end	unstranded	NA	DCD018001DT	FASTQ	https://danio-code.zfin.org/files/annotated_files/4C-seq/DCD007401BS/4C-seq_Skarmeta_Lab_foxg1c_0001AS.DCD003602SQ.USERdanio-user.R1.fastq.gz	4C-seq_Skarmeta_Lab_foxg1c_0001AS.DCD003602SQ.USERdanio-user.R1.fastq.gz	9148955	no value	no value	no value	af066c046ba95bbf28df5785741902327194e9fd	FALSE
DCD000490SR	4Cseq experiments revealing the spatial contacts of zebrafish developmental gene promoters.	with processed files	Survey	320 4C-seq samples for over 148 gene targets.	10.1038/ng.3497, 10.1038/s41586-018-0734-6, 10.1073/pnas.1505463112	PRJNA821034	DCD007401BS	Skarmeta Lab	whole organism	AB/TU	no value	1d	Prim-5	Skarmeta Lab	NA	NA	NA	NA	no value	DCD014615BR	4C-seq_Skarmeta_Lab_dlx2b_0001AS	4C-seq	Skarmeta Lab	dlx2b	no value	[AAGAAGAGACTACTCAACGTGATC][chr1:30175640] Chromatin was extracted from single cell preparations from different samples. DNA was digested with DpnII and ligated. Then the sample was de-crosslinked, digested with Csp6I and ligated again. Primers with Illumina adaptors were used to amplify the library. Different samples were multiplexed for sequencing.	DCD003166AA	no value	DCD003574TR	DCD003354SQ	Illumina	HiSeq 2000	2018-08-16	single end	unstranded	NA	DCD017887DT	FASTQ	https://danio-code.zfin.org/files/annotated_files/4C-seq/DCD007401BS/4C-seq_Skarmeta_Lab_dlx2b_0001AS.DCD003354SQ.USERdanio-user.R1.fastq.gz	4C-seq_Skarmeta_Lab_dlx2b_0001AS.DCD003354SQ.USERdanio-user.R1.fastq.gz	8991559	no value	no value	no value	accf9b6884205a9f77af6b03df0b6efda5a4d8fb	FALSE
DCD000490SR	4Cseq experiments revealing the spatial contacts of zebrafish developmental gene promoters.	with processed files	Survey	320 4C-seq samples for over 148 gene targets.	10.1038/ng.3497, 10.1038/s41586-018-0734-6, 10.1073/pnas.1505463112	PRJNA821034	DCD007401BS	Skarmeta Lab	whole organism	AB/TU	no value	1d	Prim-5	Skarmeta Lab	NA	NA	NA	NA	no value	DCD014614BR	4C-seq_Skarmeta_Lab_dlx2a_0001AS	4C-seq	Skarmeta Lab	dlx2a	no value	[GCTAACCACTTTATTCAGATGATC][chr9:3430191] Chromatin was extracted from single cell preparations from different samples. DNA was digested with DpnII and ligated. Then the sample was de-crosslinked, digested with Csp6I and ligated again. Primers with Illumina adaptors were used to amplify the library. Different samples were multiplexed for sequencing.	DCD003167AA	no value	DCD003756TR	DCD003342SQ	Illumina	HiSeq 2000	2018-08-16	single end	unstranded	NA	DCD017888DT	FASTQ	https://danio-code.zfin.org/files/annotated_files/4C-seq/DCD007401BS/4C-seq_Skarmeta_Lab_dlx2a_0001AS.DCD003342SQ.USERdanio-user.R1.fastq.gz	4C-seq_Skarmeta_Lab_dlx2a_0001AS.DCD003342SQ.USERdanio-user.R1.fastq.gz	6158401	no value	no value	no value	8646b879a8dabc3c219417af47a969bdc4c10059	FALSE
DCD000490SR	4Cseq experiments revealing the spatial contacts of zebrafish developmental gene promoters.	with processed files	Survey	320 4C-seq samples for over 148 gene targets.	10.1038/ng.3497, 10.1038/s41586-018-0734-6, 10.1073/pnas.1505463112	PRJNA821034	DCD007401BS	Skarmeta Lab	whole organism	AB/TU	no value	1d	Prim-5	Skarmeta Lab	NA	NA	NA	NA	no value	DCD014613BR	4C-seq_Skarmeta_Lab_dlx3b_0001AS	4C-seq	Skarmeta Lab	dlx3b	no value	[CCTTGGAAATAAAGTGGACGATC][chr12:5673557] Chromatin was extracted from single cell preparations from different samples. DNA was digested with DpnII and ligated. Then the sample was de-crosslinked, digested with Csp6I and ligated again. Primers with Illumina adaptors were used to amplify the library. Different samples were multiplexed for sequencing.	DCD003173AA	no value	DCD003601TR	DCD003605SQ	Illumina	HiSeq 2500	2018-08-16	single end	unstranded	NA	DCD017886DT	FASTQ	https://danio-code.zfin.org/files/annotated_files/4C-seq/DCD007401BS/4C-seq_Skarmeta_Lab_dlx3b_0001AS.DCD003605SQ.USERdanio-user.R1.fastq.gz	4C-seq_Skarmeta_Lab_dlx3b_0001AS.DCD003605SQ.USERdanio-user.R1.fastq.gz	179058132	no value	no value	no value	915407b98d8f60edc30efc8cfffb02a2fc7221cf	FALSE
DCD000490SR	4Cseq experiments revealing the spatial contacts of zebrafish developmental gene promoters.	with processed files	Survey	320 4C-seq samples for over 148 gene targets.	10.1038/ng.3497, 10.1038/s41586-018-0734-6, 10.1073/pnas.1505463112	PRJNA821034	DCD007401BS	Skarmeta Lab	whole organism	AB/TU	no value	1d	Prim-5	Skarmeta Lab	NA	NA	NA	NA	no value	DCD014612BR	4C-seq_Skarmeta_Lab_meox2b_0001AS	4C-seq	Skarmeta Lab	meox2b	no value	[GGCTGTGTGTTTTCTGTGGATC][chr19:31596151] Chromatin was extracted from single cell preparations from different samples. DNA was digested with DpnII and ligated. Then the sample was de-crosslinked, digested with Csp6I and ligated again. Primers with Illumina adaptors were used to amplify the library. Different samples were multiplexed for sequencing.	DCD003200AA	no value	DCD003541TR	DCD003520SQ	Illumina	HiSeq 2000	2018-08-16	single end	unstranded	NA	DCD017854DT	FASTQ	https://danio-code.zfin.org/files/annotated_files/4C-seq/DCD007401BS/4C-seq_Skarmeta_Lab_meox2b_0001AS.DCD003520SQ.USERdanio-user.R1.fastq.gz	4C-seq_Skarmeta_Lab_meox2b_0001AS.DCD003520SQ.USERdanio-user.R1.fastq.gz	249329768	no value	no value	no value	68b7a4796cadac737db3b54e10045b41aa791faa	FALSE
DCD000490SR	4Cseq experiments revealing the spatial contacts of zebrafish developmental gene promoters.	with processed files	Survey	320 4C-seq samples for over 148 gene targets.	10.1038/ng.3497, 10.1038/s41586-018-0734-6, 10.1073/pnas.1505463112	PRJNA821034	DCD007401BS	Skarmeta Lab	whole organism	AB/TU	no value	1d	Prim-5	Skarmeta Lab	NA	NA	NA	NA	no value	DCD014611BR	4C-seq_Skarmeta_Lab_dlx4b_0001AS	4C-seq	Skarmeta Lab	dlx4b	no value	[AACTATAAAGAGATGACTGCTGATC][chr12:5694899] Chromatin was extracted from single cell preparations from different samples. DNA was digested with DpnII and ligated. Then the sample was de-crosslinked, digested with Csp6I and ligated again. Primers with Illumina adaptors were used to amplify the library. Different samples were multiplexed for sequencing.	DCD003163AA	no value	DCD003488TR	DCD003522SQ	Illumina	HiSeq 2500	2018-08-16	single end	unstranded	NA	DCD017881DT	FASTQ	https://danio-code.zfin.org/files/annotated_files/4C-seq/DCD007401BS/4C-seq_Skarmeta_Lab_dlx4b_0001AS.DCD003522SQ.USERdanio-user.R1.fastq.gz	4C-seq_Skarmeta_Lab_dlx4b_0001AS.DCD003522SQ.USERdanio-user.R1.fastq.gz	213841600	no value	no value	no value	5f375928df315040bf36ae9714861ab11f64d755	FALSE
DCD000490SR	4Cseq experiments revealing the spatial contacts of zebrafish developmental gene promoters.	with processed files	Survey	320 4C-seq samples for over 148 gene targets.	10.1038/ng.3497, 10.1038/s41586-018-0734-6, 10.1073/pnas.1505463112	PRJNA821034	DCD007401BS	Skarmeta Lab	whole organism	AB/TU	no value	1d	Prim-5	Skarmeta Lab	NA	NA	NA	NA	no value	DCD014610BR	4C-seq_Skarmeta_Lab_dlx4a_0001AS	4C-seq	Skarmeta Lab	dlx4a	no value	[AAAGCCGACTTTGAGGGATC][chr3:34540781] Chromatin was extracted from single cell preparations from different samples. DNA was digested with DpnII and ligated. Then the sample was de-crosslinked, digested with Csp6I and ligated again. Primers with Illumina adaptors were used to amplify the library. Different samples were multiplexed for sequencing.	DCD003164AA	no value	DCD003469TR	DCD003517SQ	Illumina	HiSeq 2500	2018-08-16	single end	unstranded	NA	DCD017882DT	FASTQ	https://danio-code.zfin.org/files/annotated_files/4C-seq/DCD007401BS/4C-seq_Skarmeta_Lab_dlx4a_0001AS.DCD003517SQ.USERdanio-user.R1.fastq.gz	4C-seq_Skarmeta_Lab_dlx4a_0001AS.DCD003517SQ.USERdanio-user.R1.fastq.gz	228504316	no value	no value	no value	630162c7d9e021072031d70822d707add8777e76	FALSE
DCD000490SR	4Cseq experiments revealing the spatial contacts of zebrafish developmental gene promoters.	with processed files	Survey	320 4C-seq samples for over 148 gene targets.	10.1038/ng.3497, 10.1038/s41586-018-0734-6, 10.1073/pnas.1505463112	PRJNA821034	DCD007401BS	Skarmeta Lab	whole organism	AB/TU	no value	1d	Prim-5	Skarmeta Lab	NA	NA	NA	NA	no value	DCD014609BR	4C-seq_Skarmeta_Lab_six4a_0001AS	4C-seq	Skarmeta Lab	six4a	no value	[GCGCTGCAGAGTGCATTGATC][chr13:31517888] Chromatin was extracted from single cell preparations from different samples. DNA was digested with DpnII and ligated. Then the sample was de-crosslinked, digested with Csp6I and ligated again. Primers with Illumina adaptors were used to amplify the library. Different samples were multiplexed for sequencing.	DCD003137AA	no value	DCD003659TR	DCD003544SQ	Illumina	HiSeq 2000	2018-08-16	single end	unstranded	NA	DCD017738DT	FASTQ	https://danio-code.zfin.org/files/annotated_files/4C-seq/DCD007401BS/4C-seq_Skarmeta_Lab_six4a_0001AS.DCD003544SQ.USERdanio-user.R1.fastq.gz	4C-seq_Skarmeta_Lab_six4a_0001AS.DCD003544SQ.USERdanio-user.R1.fastq.gz	161278820	no value	no value	no value	253dd18157a5cee34ac095b141d6901aa846e2cc	FALSE
DCD000490SR	4Cseq experiments revealing the spatial contacts of zebrafish developmental gene promoters.	with processed files	Survey	320 4C-seq samples for over 148 gene targets.	10.1038/ng.3497, 10.1038/s41586-018-0734-6, 10.1073/pnas.1505463112	PRJNA821034	DCD007401BS	Skarmeta Lab	whole organism	AB/TU	no value	1d	Prim-5	Skarmeta Lab	NA	NA	NA	NA	no value	DCD014608BR	4C-seq_Skarmeta_Lab_hoxd13a_0001AS	4C-seq	Skarmeta Lab	hoxd13a	no value	[ATAGTAAATGTCTCGCGTTTGATC][chr9:1991004] Chromatin was extracted from single cell preparations from different samples. DNA was digested with DpnII and ligated. Then the sample was de-crosslinked, digested with Csp6I and ligated again. Primers with Illumina adaptors were used to amplify the library. Different samples were multiplexed for sequencing.	DCD003087AA	no value	DCD003551TR	DCD003623SQ	Illumina	HiSeq 2000	2018-08-16	single end	unstranded	NA	DCD017968DT	FASTQ	https://danio-code.zfin.org/files/annotated_files/4C-seq/DCD007401BS/4C-seq_Skarmeta_Lab_hoxd13a_0001AS.DCD003623SQ.USERdanio-user.R1.fastq.gz	4C-seq_Skarmeta_Lab_hoxd13a_0001AS.DCD003623SQ.USERdanio-user.R1.fastq.gz	152523036	no value	no value	no value	2c10f2ec6fc1feeb7ee73427211a064b96aca0c4	FALSE
DCD000490SR	4Cseq experiments revealing the spatial contacts of zebrafish developmental gene promoters.	with processed files	Survey	320 4C-seq samples for over 148 gene targets.	10.1038/ng.3497, 10.1038/s41586-018-0734-6, 10.1073/pnas.1505463112	PRJNA821034	DCD007401BS	Skarmeta Lab	whole organism	AB/TU	no value	1d	Prim-5	Skarmeta Lab	NA	NA	NA	NA	no value	DCD014606BR	4C-seq_Skarmeta_Lab_sox11b_0001AS	4C-seq	Skarmeta Lab	sox11b	no value	[TCCATCTCAGAGCCATTGATC][chr20:30134625] Chromatin was extracted from single cell preparations from different samples. DNA was digested with DpnII and ligated. Then the sample was de-crosslinked, digested with Csp6I and ligated again. Primers with Illumina adaptors were used to amplify the library. Different samples were multiplexed for sequencing.	DCD003160AA	no value	DCD003655TR	DCD003329SQ	Illumina	HiSeq 2000	2018-08-16	single end	unstranded	NA	DCD017719DT	FASTQ	https://danio-code.zfin.org/files/annotated_files/4C-seq/DCD007401BS/4C-seq_Skarmeta_Lab_sox11b_0001AS.DCD003329SQ.USERdanio-user.R1.fastq.gz	4C-seq_Skarmeta_Lab_sox11b_0001AS.DCD003329SQ.USERdanio-user.R1.fastq.gz	7533475	no value	no value	no value	2c93d8d072efb83632f40b2404e2228199d6618e	FALSE
DCD000490SR	4Cseq experiments revealing the spatial contacts of zebrafish developmental gene promoters.	with processed files	Survey	320 4C-seq samples for over 148 gene targets.	10.1038/ng.3497, 10.1038/s41586-018-0734-6, 10.1073/pnas.1505463112	PRJNA821034	DCD007401BS	Skarmeta Lab	whole organism	AB/TU	no value	1d	Prim-5	Skarmeta Lab	NA	NA	NA	NA	no value	DCD014605BR	4C-seq_Skarmeta_Lab_hoxb8b_0001AS	4C-seq	Skarmeta Lab	hoxb8b	no value	[CGGTTCTGCACTCTCCAGATC][chr12:27026821] Chromatin was extracted from single cell preparations from different samples. DNA was digested with DpnII and ligated. Then the sample was de-crosslinked, digested with Csp6I and ligated again. Primers with Illumina adaptors were used to amplify the library. Different samples were multiplexed for sequencing.	DCD003086AA	no value	DCD003701TR	DCD003398SQ	Illumina	HiSeq 2500	2018-08-16	single end	unstranded	NA	DCD017971DT	FASTQ	https://danio-code.zfin.org/files/annotated_files/4C-seq/DCD007401BS/4C-seq_Skarmeta_Lab_hoxb8b_0001AS.DCD003398SQ.USERdanio-user.R1.fastq.gz	4C-seq_Skarmeta_Lab_hoxb8b_0001AS.DCD003398SQ.USERdanio-user.R1.fastq.gz	178588980	no value	no value	no value	58159ed4c513529ef38d5778ef505d3450ce5af5	FALSE
DCD000490SR	4Cseq experiments revealing the spatial contacts of zebrafish developmental gene promoters.	with processed files	Survey	320 4C-seq samples for over 148 gene targets.	10.1038/ng.3497, 10.1038/s41586-018-0734-6, 10.1073/pnas.1505463112	PRJNA821034	DCD007401BS	Skarmeta Lab	whole organism	AB/TU	no value	1d	Prim-5	Skarmeta Lab	NA	NA	NA	NA	no value	DCD014604BR	4C-seq_Skarmeta_Lab_hoxd4a_0001AS	4C-seq	Skarmeta Lab	hoxd4a	no value	[TTGTTCATCATCATATGGGAGGATC][chr9:1950224] Chromatin was extracted from single cell preparations from different samples. DNA was digested with DpnII and ligated. Then the sample was de-crosslinked, digested with Csp6I and ligated again. Primers with Illumina adaptors were used to amplify the library. Different samples were multiplexed for sequencing.	DCD003083AA	no value	DCD003586TR	DCD003439SQ	Illumina	HiSeq 2000	2018-08-16	single end	unstranded	NA	DCD017964DT	FASTQ	https://danio-code.zfin.org/files/annotated_files/4C-seq/DCD007401BS/4C-seq_Skarmeta_Lab_hoxd4a_0001AS.DCD003439SQ.USERdanio-user.R1.fastq.gz	4C-seq_Skarmeta_Lab_hoxd4a_0001AS.DCD003439SQ.USERdanio-user.R1.fastq.gz	9784206	no value	no value	no value	4fa000fe04442a756887080b2a0043ee3a8a20d9	FALSE
DCD000490SR	4Cseq experiments revealing the spatial contacts of zebrafish developmental gene promoters.	with processed files	Survey	320 4C-seq samples for over 148 gene targets.	10.1038/ng.3497, 10.1038/s41586-018-0734-6, 10.1073/pnas.1505463112	PRJNA821034	DCD007401BS	Skarmeta Lab	whole organism	AB/TU	no value	1d	Prim-5	Skarmeta Lab	NA	NA	NA	NA	no value	DCD014603BR	4C-seq_Skarmeta_Lab_mycb_0001AS	4C-seq	Skarmeta Lab	mycb	no value	[TATTAGAGTGTGTTTGATAGCTGATC][chr2:32032412] Chromatin was extracted from single cell preparations from different samples. DNA was digested with DpnII and ligated. Then the sample was de-crosslinked, digested with Csp6I and ligated again. Primers with Illumina adaptors were used to amplify the library. Different samples were multiplexed for sequencing.	DCD003111AA	no value	DCD003577TR	DCD003615SQ	Illumina	HiSeq 2000	2018-08-16	single end	unstranded	NA	DCD017843DT	FASTQ	https://danio-code.zfin.org/files/annotated_files/4C-seq/DCD007401BS/4C-seq_Skarmeta_Lab_mycb_0001AS.DCD003615SQ.USERdanio-user.R1.fastq.gz	4C-seq_Skarmeta_Lab_mycb_0001AS.DCD003615SQ.USERdanio-user.R1.fastq.gz	395278	no value	no value	no value	7402a0660bd1103c924ea24413cda8a135b55db7	FALSE
DCD000490SR	4Cseq experiments revealing the spatial contacts of zebrafish developmental gene promoters.	with processed files	Survey	320 4C-seq samples for over 148 gene targets.	10.1038/ng.3497, 10.1038/s41586-018-0734-6, 10.1073/pnas.1505463112	PRJNA821034	DCD007401BS	Skarmeta Lab	whole organism	AB/TU	no value	1d	Prim-5	Skarmeta Lab	NA	NA	NA	NA	no value	DCD014601BR	4C-seq_Skarmeta_Lab_insig1_0001AS	4C-seq	Skarmeta Lab	insig1	no value	[ATTTCTCTTACAGATGATGTGATC][chr7:40734612] Chromatin was extracted from single cell preparations from different samples. DNA was digested with DpnII and ligated. Then the sample was de-crosslinked, digested with Csp6I and ligated again. Primers with Illumina adaptors were used to amplify the library. Different samples were multiplexed for sequencing.	DCD003093AA	no value	DCD003758TR	DCD003604SQ	Illumina	HiSeq 2500	2018-08-16	single end	unstranded	NA	DCD017962DT	FASTQ	https://danio-code.zfin.org/files/annotated_files/4C-seq/DCD007401BS/4C-seq_Skarmeta_Lab_insig1_0001AS.DCD003604SQ.USERdanio-user.R1.fastq.gz	4C-seq_Skarmeta_Lab_insig1_0001AS.DCD003604SQ.USERdanio-user.R1.fastq.gz	152781172	no value	no value	no value	0fbe7a9be24d6a6aa18415bfb1eb3a443fabb1db	FALSE
DCD000490SR	4Cseq experiments revealing the spatial contacts of zebrafish developmental gene promoters.	with processed files	Survey	320 4C-seq samples for over 148 gene targets.	10.1038/ng.3497, 10.1038/s41586-018-0734-6, 10.1073/pnas.1505463112	PRJNA821034	DCD007401BS	Skarmeta Lab	whole organism	AB/TU	no value	1d	Prim-5	Skarmeta Lab	NA	NA	NA	NA	no value	DCD014600BR	4C-seq_Skarmeta_Lab_hoxd4a_0001AS	4C-seq	Skarmeta Lab	hoxd4a	no value	[TTGTTCATCATCATATGGGAGGATC][chr9:1950224] Chromatin was extracted from single cell preparations from different samples. DNA was digested with DpnII and ligated. Then the sample was de-crosslinked, digested with Csp6I and ligated again. Primers with Illumina adaptors were used to amplify the library. Different samples were multiplexed for sequencing.	DCD003094AA	no value	DCD003561TR	DCD003357SQ	Illumina	HiSeq 2000	2018-08-16	single end	unstranded	NA	DCD017963DT	FASTQ	https://danio-code.zfin.org/files/annotated_files/4C-seq/DCD007401BS/4C-seq_Skarmeta_Lab_hoxd4a_0001AS.DCD003357SQ.USERdanio-user.R1.fastq.gz	4C-seq_Skarmeta_Lab_hoxd4a_0001AS.DCD003357SQ.USERdanio-user.R1.fastq.gz	95704078	no value	no value	no value	e3ca171b11639120737a0fadf17175c139b9b2a9	FALSE
DCD000490SR	4Cseq experiments revealing the spatial contacts of zebrafish developmental gene promoters.	with processed files	Survey	320 4C-seq samples for over 148 gene targets.	10.1038/ng.3497, 10.1038/s41586-018-0734-6, 10.1073/pnas.1505463112	PRJNA821034	DCD007401BS	Skarmeta Lab	whole organism	AB/TU	no value	1d	Prim-5	Skarmeta Lab	NA	NA	NA	NA	no value	DCD014599BR	4C-seq_Skarmeta_Lab_sox11a_0001AS	4C-seq	Skarmeta Lab	sox11a	no value	[AGGTTGTTTTGATAGTTTTTGATC][chr17:35935638] Chromatin was extracted from single cell preparations from different samples. DNA was digested with DpnII and ligated. Then the sample was de-crosslinked, digested with Csp6I and ligated again. Primers with Illumina adaptors were used to amplify the library. Different samples were multiplexed for sequencing.	DCD003151AA	no value	DCD003565TR	DCD003534SQ	Illumina	HiSeq 2000	2018-08-16	single end	unstranded	NA	DCD017721DT	FASTQ	https://danio-code.zfin.org/files/annotated_files/4C-seq/DCD007401BS/4C-seq_Skarmeta_Lab_sox11a_0001AS.DCD003534SQ.USERdanio-user.R1.fastq.gz	4C-seq_Skarmeta_Lab_sox11a_0001AS.DCD003534SQ.USERdanio-user.R1.fastq.gz	126074376	no value	no value	no value	dacd76a8f94cc808002ec31424947dc536ca3114	FALSE
DCD000490SR	4Cseq experiments revealing the spatial contacts of zebrafish developmental gene promoters.	with processed files	Survey	320 4C-seq samples for over 148 gene targets.	10.1038/ng.3497, 10.1038/s41586-018-0734-6, 10.1073/pnas.1505463112	PRJNA821034	DCD007401BS	Skarmeta Lab	whole organism	AB/TU	no value	1d	Prim-5	Skarmeta Lab	NA	NA	NA	NA	no value	DCD014598BR	4C-seq_Skarmeta_Lab_sox11b_0001AS	4C-seq	Skarmeta Lab	sox11b	no value	[TCCATCTCAGAGCCATTGATC][chr20:30134625] Chromatin was extracted from single cell preparations from different samples. DNA was digested with DpnII and ligated. Then the sample was de-crosslinked, digested with Csp6I and ligated again. Primers with Illumina adaptors were used to amplify the library. Different samples were multiplexed for sequencing.	DCD003152AA	no value	DCD003654TR	DCD003418SQ	Illumina	HiSeq 2000	2018-08-16	single end	unstranded	NA	DCD017720DT	FASTQ	https://danio-code.zfin.org/files/annotated_files/4C-seq/DCD007401BS/4C-seq_Skarmeta_Lab_sox11b_0001AS.DCD003418SQ.USERdanio-user.R1.fastq.gz	4C-seq_Skarmeta_Lab_sox11b_0001AS.DCD003418SQ.USERdanio-user.R1.fastq.gz	212066850	no value	no value	no value	0ef9eeac325ec7efc4a9d47693635829f2e9374a	FALSE
DCD000490SR	4Cseq experiments revealing the spatial contacts of zebrafish developmental gene promoters.	with processed files	Survey	320 4C-seq samples for over 148 gene targets.	10.1038/ng.3497, 10.1038/s41586-018-0734-6, 10.1073/pnas.1505463112	PRJNA821034	DCD007401BS	Skarmeta Lab	whole organism	AB/TU	no value	1d	Prim-5	Skarmeta Lab	NA	NA	NA	NA	no value	DCD014597BR	4C-seq_Skarmeta_Lab_mmp2_0001AS	4C-seq	Skarmeta Lab	mmp2	no value	[GATTGACCAGAAGACAGTAGAGATC][chr7:35160365] Chromatin was extracted from single cell preparations from different samples. DNA was digested with DpnII and ligated. Then the sample was de-crosslinked, digested with Csp6I and ligated again. Primers with Illumina adaptors were used to amplify the library. Different samples were multiplexed for sequencing.	DCD003034AA	no value	DCD003767TR	DCD003333SQ	Illumina	HiSeq 2500	2018-08-16	single end	unstranded	NA	DCD017850DT	FASTQ	https://danio-code.zfin.org/files/annotated_files/4C-seq/DCD007401BS/4C-seq_Skarmeta_Lab_mmp2_0001AS.DCD003333SQ.USERdanio-user.R1.fastq.gz	4C-seq_Skarmeta_Lab_mmp2_0001AS.DCD003333SQ.USERdanio-user.R1.fastq.gz	110730192	no value	no value	no value	9dc199982ac6fb2aa14e44819924b0d20e810da8	FALSE
DCD000490SR	4Cseq experiments revealing the spatial contacts of zebrafish developmental gene promoters.	with processed files	Survey	320 4C-seq samples for over 148 gene targets.	10.1038/ng.3497, 10.1038/s41586-018-0734-6, 10.1073/pnas.1505463112	PRJNA821034	DCD007401BS	Skarmeta Lab	whole organism	AB/TU	no value	1d	Prim-5	Skarmeta Lab	NA	NA	NA	NA	no value	DCD014595BR	4C-seq_Skarmeta_Lab_pax1a_0001AS	4C-seq	Skarmeta Lab	pax1a	no value	[TGCTTTATGCATACTGGATGGATC][chr17:42839129] Chromatin was extracted from single cell preparations from different samples. DNA was digested with DpnII and ligated. Then the sample was de-crosslinked, digested with Csp6I and ligated again. Primers with Illumina adaptors were used to amplify the library. Different samples were multiplexed for sequencing.	DCD003105AA	no value	DCD003630TR	DCD003515SQ	Illumina	HiSeq 2000	2018-08-16	single end	unstranded	NA	DCD017807DT	FASTQ	https://danio-code.zfin.org/files/annotated_files/4C-seq/DCD007401BS/4C-seq_Skarmeta_Lab_pax1a_0001AS.DCD003515SQ.USERdanio-user.R1.fastq.gz	4C-seq_Skarmeta_Lab_pax1a_0001AS.DCD003515SQ.USERdanio-user.R1.fastq.gz	2106358	no value	no value	no value	6625894b9b5406de0bc6fde1a9bf819e593c1c4d	FALSE
DCD000490SR	4Cseq experiments revealing the spatial contacts of zebrafish developmental gene promoters.	with processed files	Survey	320 4C-seq samples for over 148 gene targets.	10.1038/ng.3497, 10.1038/s41586-018-0734-6, 10.1073/pnas.1505463112	PRJNA821034	DCD007401BS	Skarmeta Lab	whole organism	AB/TU	no value	1d	Prim-5	Skarmeta Lab	NA	NA	NA	NA	no value	DCD014594BR	4C-seq_Skarmeta_Lab_pax2b_0001AS	4C-seq	Skarmeta Lab	pax2b	no value	[CGTGAGTCTGACCCGATC][chr12:45714753] Chromatin was extracted from single cell preparations from different samples. DNA was digested with DpnII and ligated. Then the sample was de-crosslinked, digested with Csp6I and ligated again. Primers with Illumina adaptors were used to amplify the library. Different samples were multiplexed for sequencing.	DCD003076AA	no value	DCD003515TR	DCD003404SQ	Illumina	HiSeq 2000	2018-08-16	single end	unstranded	NA	DCD017801DT	FASTQ	https://danio-code.zfin.org/files/annotated_files/4C-seq/DCD007401BS/4C-seq_Skarmeta_Lab_pax2b_0001AS.DCD003404SQ.USERdanio-user.R1.fastq.gz	4C-seq_Skarmeta_Lab_pax2b_0001AS.DCD003404SQ.USERdanio-user.R1.fastq.gz	65460591	no value	no value	no value	1cda89b291c8698e15687a27fb1607ff2cf9d670	FALSE
DCD000490SR	4Cseq experiments revealing the spatial contacts of zebrafish developmental gene promoters.	with processed files	Survey	320 4C-seq samples for over 148 gene targets.	10.1038/ng.3497, 10.1038/s41586-018-0734-6, 10.1073/pnas.1505463112	PRJNA821034	DCD007401BS	Skarmeta Lab	whole organism	AB/TU	no value	1d	Prim-5	Skarmeta Lab	NA	NA	NA	NA	no value	DCD014593BR	4C-seq_Skarmeta_Lab_pax2b_0001AS	4C-seq	Skarmeta Lab	pax2b	no value	[CGTGAGTCTGACCCGATC][chr12:45714753] Chromatin was extracted from single cell preparations from different samples. DNA was digested with DpnII and ligated. Then the sample was de-crosslinked, digested with Csp6I and ligated again. Primers with Illumina adaptors were used to amplify the library. Different samples were multiplexed for sequencing.	DCD003025AA	no value	DCD003716TR	DCD003378SQ	Illumina	HiSeq 2000	2018-08-16	single end	unstranded	NA	DCD017800DT	FASTQ	https://danio-code.zfin.org/files/annotated_files/4C-seq/DCD007401BS/4C-seq_Skarmeta_Lab_pax2b_0001AS.DCD003378SQ.USERdanio-user.R1.fastq.gz	4C-seq_Skarmeta_Lab_pax2b_0001AS.DCD003378SQ.USERdanio-user.R1.fastq.gz	15963070	no value	no value	no value	bbe297213024d71d8f775db06a96c8096ebd3bf8	FALSE
DCD000490SR	4Cseq experiments revealing the spatial contacts of zebrafish developmental gene promoters.	with processed files	Survey	320 4C-seq samples for over 148 gene targets.	10.1038/ng.3497, 10.1038/s41586-018-0734-6, 10.1073/pnas.1505463112	PRJNA821034	DCD007401BS	Skarmeta Lab	whole organism	AB/TU	no value	1d	Prim-5	Skarmeta Lab	NA	NA	NA	NA	no value	DCD014592BR	4C-seq_Skarmeta_Lab_pax2a_0001AS	4C-seq	Skarmeta Lab	pax2a	no value	[CTCTATGCGAGGGGGGATC][chr13:29640411] Chromatin was extracted from single cell preparations from different samples. DNA was digested with DpnII and ligated. Then the sample was de-crosslinked, digested with Csp6I and ligated again. Primers with Illumina adaptors were used to amplify the library. Different samples were multiplexed for sequencing.	DCD003204AA	no value	DCD003668TR	DCD003551SQ	Illumina	HiSeq 2000	2018-08-16	single end	unstranded	NA	DCD017803DT	FASTQ	https://danio-code.zfin.org/files/annotated_files/4C-seq/DCD007401BS/4C-seq_Skarmeta_Lab_pax2a_0001AS.DCD003551SQ.USERdanio-user.R1.fastq.gz	4C-seq_Skarmeta_Lab_pax2a_0001AS.DCD003551SQ.USERdanio-user.R1.fastq.gz	7201654	no value	no value	no value	13aa3b4b7f22bdd08ecf11252952f98fd2e1876c	FALSE
DCD000490SR	4Cseq experiments revealing the spatial contacts of zebrafish developmental gene promoters.	with processed files	Survey	320 4C-seq samples for over 148 gene targets.	10.1038/ng.3497, 10.1038/s41586-018-0734-6, 10.1073/pnas.1505463112	PRJNA821034	DCD007401BS	Skarmeta Lab	whole organism	AB/TU	no value	1d	Prim-5	Skarmeta Lab	NA	NA	NA	NA	no value	DCD014591BR	4C-seq_Skarmeta_Lab_pax2a_0001AS	4C-seq	Skarmeta Lab	pax2a	no value	[CTCTATGCGAGGGGGGATC][chr13:29640411] Chromatin was extracted from single cell preparations from different samples. DNA was digested with DpnII and ligated. Then the sample was de-crosslinked, digested with Csp6I and ligated again. Primers with Illumina adaptors were used to amplify the library. Different samples were multiplexed for sequencing.	DCD003278AA	no value	DCD003673TR	DCD003581SQ	Illumina	HiSeq 2000	2018-08-16	single end	unstranded	NA	DCD017802DT	FASTQ	https://danio-code.zfin.org/files/annotated_files/4C-seq/DCD007401BS/4C-seq_Skarmeta_Lab_pax2a_0001AS.DCD003581SQ.USERdanio-user.R1.fastq.gz	4C-seq_Skarmeta_Lab_pax2a_0001AS.DCD003581SQ.USERdanio-user.R1.fastq.gz	277915788	no value	no value	no value	b38547bfd1538d7add567352c2a25ea348286780	FALSE
DCD000490SR	4Cseq experiments revealing the spatial contacts of zebrafish developmental gene promoters.	with processed files	Survey	320 4C-seq samples for over 148 gene targets.	10.1038/ng.3497, 10.1038/s41586-018-0734-6, 10.1073/pnas.1505463112	PRJNA821034	DCD007401BS	Skarmeta Lab	whole organism	AB/TU	no value	1d	Prim-5	Skarmeta Lab	NA	NA	NA	NA	no value	DCD014590BR	4C-seq_Skarmeta_Lab_pax3a_0001AS	4C-seq	Skarmeta Lab	pax3a	no value	[GTTGTGGATTGAAACGGTGATC][chr2:47578691] Chromatin was extracted from single cell preparations from different samples. DNA was digested with DpnII and ligated. Then the sample was de-crosslinked, digested with Csp6I and ligated again. Primers with Illumina adaptors were used to amplify the library. Different samples were multiplexed for sequencing.	DCD002991AA	no value	DCD003666TR	DCD003406SQ	Illumina	HiSeq 2500	2018-08-16	single end	unstranded	NA	DCD017799DT	FASTQ	https://danio-code.zfin.org/files/annotated_files/4C-seq/DCD007401BS/4C-seq_Skarmeta_Lab_pax3a_0001AS.DCD003406SQ.USERdanio-user.R1.fastq.gz	4C-seq_Skarmeta_Lab_pax3a_0001AS.DCD003406SQ.USERdanio-user.R1.fastq.gz	191919294	no value	no value	no value	bf235ad87760eca27d2c442c03a9a38e7c2c065b	FALSE
DCD000490SR	4Cseq experiments revealing the spatial contacts of zebrafish developmental gene promoters.	with processed files	Survey	320 4C-seq samples for over 148 gene targets.	10.1038/ng.3497, 10.1038/s41586-018-0734-6, 10.1073/pnas.1505463112	PRJNA821034	DCD007401BS	Skarmeta Lab	whole organism	AB/TU	no value	1d	Prim-5	Skarmeta Lab	NA	NA	NA	NA	no value	DCD014587BR	4C-seq_Skarmeta_Lab_six1b_0001AS	4C-seq	Skarmeta Lab	six1b	no value	[GTCTCTCCCGGCTTGCGATC][chr20:20600498] Chromatin was extracted from single cell preparations from different samples. DNA was digested with DpnII and ligated. Then the sample was de-crosslinked, digested with Csp6I and ligated again. Primers with Illumina adaptors were used to amplify the library. Different samples were multiplexed for sequencing.	DCD003056AA	no value	DCD003475TR	DCD003555SQ	Illumina	HiSeq 2000	2018-08-16	single end	unstranded	NA	DCD017762DT	FASTQ	https://danio-code.zfin.org/files/annotated_files/4C-seq/DCD007401BS/4C-seq_Skarmeta_Lab_six1b_0001AS.DCD003555SQ.USERdanio-user.R1.fastq.gz	4C-seq_Skarmeta_Lab_six1b_0001AS.DCD003555SQ.USERdanio-user.R1.fastq.gz	101548742	no value	no value	no value	14ece7d2bf04de342800309bbb5225e6f32723b6	FALSE
DCD000490SR	4Cseq experiments revealing the spatial contacts of zebrafish developmental gene promoters.	with processed files	Survey	320 4C-seq samples for over 148 gene targets.	10.1038/ng.3497, 10.1038/s41586-018-0734-6, 10.1073/pnas.1505463112	PRJNA821034	DCD007401BS	Skarmeta Lab	whole organism	AB/TU	no value	1d	Prim-5	Skarmeta Lab	NA	NA	NA	NA	no value	DCD014582BR	4C-seq_Skarmeta_Lab_pdx1_0001AS	4C-seq	Skarmeta Lab	pdx1	no value	[CAGGTAGAGCAGAGGTCCTGATC][chr24:21539026] Chromatin was extracted from single cell preparations from different samples. DNA was digested with DpnII and ligated. Then the sample was de-crosslinked, digested with Csp6I and ligated again. Primers with Illumina adaptors were used to amplify the library. Different samples were multiplexed for sequencing.	DCD003197AA	no value	DCD003693TR	DCD003618SQ	Illumina	HiSeq 2000	2018-08-16	single end	unstranded	NA	DCD017791DT	FASTQ	https://danio-code.zfin.org/files/annotated_files/4C-seq/DCD007401BS/4C-seq_Skarmeta_Lab_pdx1_0001AS.DCD003618SQ.USERdanio-user.R1.fastq.gz	4C-seq_Skarmeta_Lab_pdx1_0001AS.DCD003618SQ.USERdanio-user.R1.fastq.gz	49538869	no value	no value	no value	f8bea07cd3fc56c40243064319129b32d33841eb	FALSE
DCD000490SR	4Cseq experiments revealing the spatial contacts of zebrafish developmental gene promoters.	with processed files	Survey	320 4C-seq samples for over 148 gene targets.	10.1038/ng.3497, 10.1038/s41586-018-0734-6, 10.1073/pnas.1505463112	PRJNA821034	DCD007401BS	Skarmeta Lab	whole organism	AB/TU	no value	1d	Prim-5	Skarmeta Lab	NA	NA	NA	NA	no value	DCD014581BR	4C-seq_Skarmeta_Lab_tm9sf3_0001AS	4C-seq	Skarmeta Lab	tm9sf3	no value	[CGTAAAATTGTTCAGCGAGTGATC][chr13:9543538] Chromatin was extracted from single cell preparations from different samples. DNA was digested with DpnII and ligated. Then the sample was de-crosslinked, digested with Csp6I and ligated again. Primers with Illumina adaptors were used to amplify the library. Different samples were multiplexed for sequencing.	DCD003058AA	no value	DCD003544TR	DCD003455SQ	Illumina	HiSeq 2000	2018-08-16	single end	unstranded	NA	DCD017701DT	FASTQ	https://danio-code.zfin.org/files/annotated_files/4C-seq/DCD007401BS/4C-seq_Skarmeta_Lab_tm9sf3_0001AS.DCD003455SQ.USERdanio-user.R1.fastq.gz	4C-seq_Skarmeta_Lab_tm9sf3_0001AS.DCD003455SQ.USERdanio-user.R1.fastq.gz	391610873	no value	no value	no value	98e62e17ed949c8ed57ca73c1a565176492c4335	FALSE
DCD000490SR	4Cseq experiments revealing the spatial contacts of zebrafish developmental gene promoters.	with processed files	Survey	320 4C-seq samples for over 148 gene targets.	10.1038/ng.3497, 10.1038/s41586-018-0734-6, 10.1073/pnas.1505463112	PRJNA821034	DCD007401BS	Skarmeta Lab	whole organism	AB/TU	no value	1d	Prim-5	Skarmeta Lab	NA	NA	NA	NA	no value	DCD014580BR	4C-seq_Skarmeta_Lab_dlx1a_0001AS	4C-seq	Skarmeta Lab	dlx1a	no value	[TGAGCGAGTTTGTGTGGATC][chr9:3416524] Chromatin was extracted from single cell preparations from different samples. DNA was digested with DpnII and ligated. Then the sample was de-crosslinked, digested with Csp6I and ligated again. Primers with Illumina adaptors were used to amplify the library. Different samples were multiplexed for sequencing.	DCD003214AA	no value	DCD003558TR	DCD003468SQ	Illumina	HiSeq 2000	2018-08-16	single end	unstranded	NA	DCD017896DT	FASTQ	https://danio-code.zfin.org/files/annotated_files/4C-seq/DCD007401BS/4C-seq_Skarmeta_Lab_dlx1a_0001AS.DCD003468SQ.USERdanio-user.R1.fastq.gz	4C-seq_Skarmeta_Lab_dlx1a_0001AS.DCD003468SQ.USERdanio-user.R1.fastq.gz	45202170	no value	no value	no value	7bb78a834aa7566126d710af3bbd9dc9fccad5ae	FALSE
DCD000490SR	4Cseq experiments revealing the spatial contacts of zebrafish developmental gene promoters.	with processed files	Survey	320 4C-seq samples for over 148 gene targets.	10.1038/ng.3497, 10.1038/s41586-018-0734-6, 10.1073/pnas.1505463112	PRJNA821034	DCD007401BS	Skarmeta Lab	whole organism	AB/TU	no value	1d	Prim-5	Skarmeta Lab	NA	NA	NA	NA	no value	DCD014579BR	4C-seq_Skarmeta_Lab_dlx1a_0001AS	4C-seq	Skarmeta Lab	dlx1a	no value	[TGAGCGAGTTTGTGTGGATC][chr9:3416524] Chromatin was extracted from single cell preparations from different samples. DNA was digested with DpnII and ligated. Then the sample was de-crosslinked, digested with Csp6I and ligated again. Primers with Illumina adaptors were used to amplify the library. Different samples were multiplexed for sequencing.	DCD003215AA	no value	DCD003766TR	DCD003358SQ	Illumina	HiSeq 2000	2018-08-16	single end	unstranded	NA	DCD017895DT	FASTQ	https://danio-code.zfin.org/files/annotated_files/4C-seq/DCD007401BS/4C-seq_Skarmeta_Lab_dlx1a_0001AS.DCD003358SQ.USERdanio-user.R1.fastq.gz	4C-seq_Skarmeta_Lab_dlx1a_0001AS.DCD003358SQ.USERdanio-user.R1.fastq.gz	45172293	no value	no value	no value	e7bb407b136d0d3149484bf0c9de25a19c66f9de	FALSE
DCD000490SR	4Cseq experiments revealing the spatial contacts of zebrafish developmental gene promoters.	with processed files	Survey	320 4C-seq samples for over 148 gene targets.	10.1038/ng.3497, 10.1038/s41586-018-0734-6, 10.1073/pnas.1505463112	PRJNA821034	DCD007401BS	Skarmeta Lab	whole organism	AB/TU	no value	1d	Prim-5	Skarmeta Lab	NA	NA	NA	NA	no value	DCD014578BR	4C-seq_Skarmeta_Lab_bmp7a_0001AS	4C-seq	Skarmeta Lab	bmp7a	no value	[AGAGCAACATCCAGGATGATC][chr11:7129674] Chromatin was extracted from single cell preparations from different samples. DNA was digested with DpnII and ligated. Then the sample was de-crosslinked, digested with Csp6I and ligated again. Primers with Illumina adaptors were used to amplify the library. Different samples were multiplexed for sequencing.	DCD003218AA	no value	DCD003623TR	DCD003539SQ	Illumina	HiSeq 2000	2018-08-16	single end	unstranded	NA	DCD017900DT	FASTQ	https://danio-code.zfin.org/files/annotated_files/4C-seq/DCD007401BS/4C-seq_Skarmeta_Lab_bmp7a_0001AS.DCD003539SQ.USERdanio-user.R1.fastq.gz	4C-seq_Skarmeta_Lab_bmp7a_0001AS.DCD003539SQ.USERdanio-user.R1.fastq.gz	54021785	no value	no value	no value	a50220e20e5c3b957a60abacdfe49b02d0bc02fc	FALSE
DCD000490SR	4Cseq experiments revealing the spatial contacts of zebrafish developmental gene promoters.	with processed files	Survey	320 4C-seq samples for over 148 gene targets.	10.1038/ng.3497, 10.1038/s41586-018-0734-6, 10.1073/pnas.1505463112	PRJNA821034	DCD007401BS	Skarmeta Lab	whole organism	AB/TU	no value	1d	Prim-5	Skarmeta Lab	NA	NA	NA	NA	no value	DCD014577BR	4C-seq_Skarmeta_Lab_bmp7b_0001AS	4C-seq	Skarmeta Lab	bmp7b	no value	[GTTTGCCATCTATACTCGCGATC][chr23:6588102] Chromatin was extracted from single cell preparations from different samples. DNA was digested with DpnII and ligated. Then the sample was de-crosslinked, digested with Csp6I and ligated again. Primers with Illumina adaptors were used to amplify the library. Different samples were multiplexed for sequencing.	DCD003219AA	no value	DCD003728TR	DCD003506SQ	Illumina	HiSeq 2000	2018-08-16	single end	unstranded	NA	DCD017899DT	FASTQ	https://danio-code.zfin.org/files/annotated_files/4C-seq/DCD007401BS/4C-seq_Skarmeta_Lab_bmp7b_0001AS.DCD003506SQ.USERdanio-user.R1.fastq.gz	4C-seq_Skarmeta_Lab_bmp7b_0001AS.DCD003506SQ.USERdanio-user.R1.fastq.gz	28865340	no value	no value	no value	2f2f948f6dca9d1cb4a48cf22371263af2e664d8	FALSE
DCD000490SR	4Cseq experiments revealing the spatial contacts of zebrafish developmental gene promoters.	with processed files	Survey	320 4C-seq samples for over 148 gene targets.	10.1038/ng.3497, 10.1038/s41586-018-0734-6, 10.1073/pnas.1505463112	PRJNA821034	DCD007401BS	Skarmeta Lab	whole organism	AB/TU	no value	1d	Prim-5	Skarmeta Lab	NA	NA	NA	NA	no value	DCD014576BR	4C-seq_Skarmeta_Lab_bmp7b_0001AS	4C-seq	Skarmeta Lab	bmp7b	no value	[GTTTGCCATCTATACTCGCGATC][chr23:6588102] Chromatin was extracted from single cell preparations from different samples. DNA was digested with DpnII and ligated. Then the sample was de-crosslinked, digested with Csp6I and ligated again. Primers with Illumina adaptors were used to amplify the library. Different samples were multiplexed for sequencing.	DCD003216AA	no value	DCD003513TR	DCD003336SQ	Illumina	HiSeq 2000	2018-08-16	single end	unstranded	NA	DCD017898DT	FASTQ	https://danio-code.zfin.org/files/annotated_files/4C-seq/DCD007401BS/4C-seq_Skarmeta_Lab_bmp7b_0001AS.DCD003336SQ.USERdanio-user.R1.fastq.gz	4C-seq_Skarmeta_Lab_bmp7b_0001AS.DCD003336SQ.USERdanio-user.R1.fastq.gz	37219549	no value	no value	no value	1c3e9a2e7f0f7c9e8c9c2fa354ccf0b7c8cd017f	FALSE
DCD000490SR	4Cseq experiments revealing the spatial contacts of zebrafish developmental gene promoters.	with processed files	Survey	320 4C-seq samples for over 148 gene targets.	10.1038/ng.3497, 10.1038/s41586-018-0734-6, 10.1073/pnas.1505463112	PRJNA821034	DCD007401BS	Skarmeta Lab	whole organism	AB/TU	no value	1d	Prim-5	Skarmeta Lab	NA	NA	NA	NA	no value	DCD014575BR	4C-seq_Skarmeta_Lab_cdkl1_0001AS	4C-seq	Skarmeta Lab	cdkl1	no value	[AGAGGCAGGAGACAACGATC][chr16:48621] Chromatin was extracted from single cell preparations from different samples. DNA was digested with DpnII and ligated. Then the sample was de-crosslinked, digested with Csp6I and ligated again. Primers with Illumina adaptors were used to amplify the library. Different samples were multiplexed for sequencing.	DCD003217AA	no value	DCD003661TR	DCD003445SQ	Illumina	HiSeq 2500	2018-08-16	single end	unstranded	NA	DCD017897DT	FASTQ	https://danio-code.zfin.org/files/annotated_files/4C-seq/DCD007401BS/4C-seq_Skarmeta_Lab_cdkl1_0001AS.DCD003445SQ.USERdanio-user.R1.fastq.gz	4C-seq_Skarmeta_Lab_cdkl1_0001AS.DCD003445SQ.USERdanio-user.R1.fastq.gz	426507779	no value	no value	no value	2cf8beac0e0d5d9c7028f26c5b0909a9d4e07794	FALSE
DCD000490SR	4Cseq experiments revealing the spatial contacts of zebrafish developmental gene promoters.	with processed files	Survey	320 4C-seq samples for over 148 gene targets.	10.1038/ng.3497, 10.1038/s41586-018-0734-6, 10.1073/pnas.1505463112	PRJNA821034	DCD007401BS	Skarmeta Lab	whole organism	AB/TU	no value	1d	Prim-5	Skarmeta Lab	NA	NA	NA	NA	no value	DCD014574BR	4C-seq_Skarmeta_Lab_myf6_0001AS	4C-seq	Skarmeta Lab	myf6	no value	[TGCACAGTCACCAGTGGATC][chr4:21995183] Chromatin was extracted from single cell preparations from different samples. DNA was digested with DpnII and ligated. Then the sample was de-crosslinked, digested with Csp6I and ligated again. Primers with Illumina adaptors were used to amplify the library. Different samples were multiplexed for sequencing.	DCD003260AA	no value	DCD003481TR	DCD003547SQ	Illumina	HiSeq 2000	2018-08-16	single end	unstranded	NA	DCD017837DT	FASTQ	https://danio-code.zfin.org/files/annotated_files/4C-seq/DCD007401BS/4C-seq_Skarmeta_Lab_myf6_0001AS.DCD003547SQ.USERdanio-user.R1.fastq.gz	4C-seq_Skarmeta_Lab_myf6_0001AS.DCD003547SQ.USERdanio-user.R1.fastq.gz	677388	no value	no value	no value	f5190619225f91c3fdf1e9f788bf0e64def93700	FALSE
DCD000490SR	4Cseq experiments revealing the spatial contacts of zebrafish developmental gene promoters.	with processed files	Survey	320 4C-seq samples for over 148 gene targets.	10.1038/ng.3497, 10.1038/s41586-018-0734-6, 10.1073/pnas.1505463112	PRJNA821034	DCD007401BS	Skarmeta Lab	whole organism	AB/TU	no value	1d	Prim-5	Skarmeta Lab	NA	NA	NA	NA	no value	DCD014573BR	4C-seq_Skarmeta_Lab_myf6_0001AS	4C-seq	Skarmeta Lab	myf6	no value	[TGCACAGTCACCAGTGGATC][chr4:21995183] Chromatin was extracted from single cell preparations from different samples. DNA was digested with DpnII and ligated. Then the sample was de-crosslinked, digested with Csp6I and ligated again. Primers with Illumina adaptors were used to amplify the library. Different samples were multiplexed for sequencing.	DCD003261AA	no value	DCD003611TR	DCD003331SQ	Illumina	HiSeq 2500	2018-08-16	single end	unstranded	NA	DCD017836DT	FASTQ	https://danio-code.zfin.org/files/annotated_files/4C-seq/DCD007401BS/4C-seq_Skarmeta_Lab_myf6_0001AS.DCD003331SQ.USERdanio-user.R1.fastq.gz	4C-seq_Skarmeta_Lab_myf6_0001AS.DCD003331SQ.USERdanio-user.R1.fastq.gz	142121524	no value	no value	no value	b7d3211783a7f25b0708a29e831f0f76c6c0e04c	FALSE
DCD000490SR	4Cseq experiments revealing the spatial contacts of zebrafish developmental gene promoters.	with processed files	Survey	320 4C-seq samples for over 148 gene targets.	10.1038/ng.3497, 10.1038/s41586-018-0734-6, 10.1073/pnas.1505463112	PRJNA821034	DCD007401BS	Skarmeta Lab	whole organism	AB/TU	no value	1d	Prim-5	Skarmeta Lab	NA	NA	NA	NA	no value	DCD014572BR	4C-seq_Skarmeta_Lab_myog_0001AS	4C-seq	Skarmeta Lab	myog	no value	[GCGCAAGTCAGTGACTATGGATC][chr11:22438580] Chromatin was extracted from single cell preparations from different samples. DNA was digested with DpnII and ligated. Then the sample was de-crosslinked, digested with Csp6I and ligated again. Primers with Illumina adaptors were used to amplify the library. Different samples were multiplexed for sequencing.	DCD003262AA	no value	DCD003478TR	DCD003372SQ	Illumina	HiSeq 2000	2018-08-16	single end	unstranded	NA	DCD017835DT	FASTQ	https://danio-code.zfin.org/files/annotated_files/4C-seq/DCD007401BS/4C-seq_Skarmeta_Lab_myog_0001AS.DCD003372SQ.USERdanio-user.R1.fastq.gz	4C-seq_Skarmeta_Lab_myog_0001AS.DCD003372SQ.USERdanio-user.R1.fastq.gz	240999	no value	no value	no value	fce2f1be787ca7918a054338300facda84fe04c0	FALSE
DCD000490SR	4Cseq experiments revealing the spatial contacts of zebrafish developmental gene promoters.	with processed files	Survey	320 4C-seq samples for over 148 gene targets.	10.1038/ng.3497, 10.1038/s41586-018-0734-6, 10.1073/pnas.1505463112	PRJNA821034	DCD007401BS	Skarmeta Lab	whole organism	AB/TU	no value	1d	Prim-5	Skarmeta Lab	NA	NA	NA	NA	no value	DCD014570BR	4C-seq_Skarmeta_Lab_nfe2l2a_0001AS	4C-seq	Skarmeta Lab	nfe2l2a	no value	[AAGCAAATGGATGACTGAGGATC][chr9:1649525] Chromatin was extracted from single cell preparations from different samples. DNA was digested with DpnII and ligated. Then the sample was de-crosslinked, digested with Csp6I and ligated again. Primers with Illumina adaptors were used to amplify the library. Different samples were multiplexed for sequencing.	DCD003264AA	no value	DCD003629TR	DCD003558SQ	Illumina	HiSeq 2000	2018-08-16	single end	unstranded	NA	DCD017833DT	FASTQ	https://danio-code.zfin.org/files/annotated_files/4C-seq/DCD007401BS/4C-seq_Skarmeta_Lab_nfe2l2a_0001AS.DCD003558SQ.USERdanio-user.R1.fastq.gz	4C-seq_Skarmeta_Lab_nfe2l2a_0001AS.DCD003558SQ.USERdanio-user.R1.fastq.gz	118280862	no value	no value	no value	2ee696d1c80df4da157818f1cf750682e6224c41	FALSE
DCD000490SR	4Cseq experiments revealing the spatial contacts of zebrafish developmental gene promoters.	with processed files	Survey	320 4C-seq samples for over 148 gene targets.	10.1038/ng.3497, 10.1038/s41586-018-0734-6, 10.1073/pnas.1505463112	PRJNA821034	DCD007401BS	Skarmeta Lab	whole organism	AB/TU	no value	1d	Prim-5	Skarmeta Lab	NA	NA	NA	NA	no value	DCD014568BR	4C-seq_Skarmeta_Lab_hoxb1a_0001AS	4C-seq	Skarmeta Lab	hoxb1a	no value	[GTCTAATTGAATCACTGAACTGATC][chr3:23637712] Chromatin was extracted from single cell preparations from different samples. DNA was digested with DpnII and ligated. Then the sample was de-crosslinked, digested with Csp6I and ligated again. Primers with Illumina adaptors were used to amplify the library. Different samples were multiplexed for sequencing.	DCD002978AA	no value	DCD003719TR	DCD003312SQ	Illumina	HiSeq 2500	2018-08-16	single end	unstranded	NA	DCD017973DT	FASTQ	https://danio-code.zfin.org/files/annotated_files/4C-seq/DCD007401BS/4C-seq_Skarmeta_Lab_hoxb1a_0001AS.DCD003312SQ.USERdanio-user.R1.fastq.gz	4C-seq_Skarmeta_Lab_hoxb1a_0001AS.DCD003312SQ.USERdanio-user.R1.fastq.gz	137012739	no value	no value	no value	987a70d69f08fa3ecbfa9e104c57e46916b29881	FALSE
DCD000490SR	4Cseq experiments revealing the spatial contacts of zebrafish developmental gene promoters.	with processed files	Survey	320 4C-seq samples for over 148 gene targets.	10.1038/ng.3497, 10.1038/s41586-018-0734-6, 10.1073/pnas.1505463112	PRJNA821034	DCD007401BS	Skarmeta Lab	whole organism	AB/TU	no value	1d	Prim-5	Skarmeta Lab	NA	NA	NA	NA	no value	DCD014567BR	4C-seq_Skarmeta_Lab_hoxb1b_0001AS	4C-seq	Skarmeta Lab	hoxb1b	no value	[GCTCATATCAGTTAAGTGACAGATC][chr12:27050016] Chromatin was extracted from single cell preparations from different samples. DNA was digested with DpnII and ligated. Then the sample was de-crosslinked, digested with Csp6I and ligated again. Primers with Illumina adaptors were used to amplify the library. Different samples were multiplexed for sequencing.	DCD002979AA	no value	DCD003640TR	DCD003321SQ	Illumina	HiSeq 2500	2018-08-16	single end	unstranded	NA	DCD017972DT	FASTQ	https://danio-code.zfin.org/files/annotated_files/4C-seq/DCD007401BS/4C-seq_Skarmeta_Lab_hoxb1b_0001AS.DCD003321SQ.USERdanio-user.R1.fastq.gz	4C-seq_Skarmeta_Lab_hoxb1b_0001AS.DCD003321SQ.USERdanio-user.R1.fastq.gz	82179937	no value	no value	no value	e9d66047e3455761f064c13c8426949ce0101283	FALSE
DCD000490SR	4Cseq experiments revealing the spatial contacts of zebrafish developmental gene promoters.	with processed files	Survey	320 4C-seq samples for over 148 gene targets.	10.1038/ng.3497, 10.1038/s41586-018-0734-6, 10.1073/pnas.1505463112	PRJNA821034	DCD007401BS	Skarmeta Lab	whole organism	AB/TU	no value	1d	Prim-5	Skarmeta Lab	NA	NA	NA	NA	no value	DCD014566BR	4C-seq_Skarmeta_Lab_hoxa1a_0001AS	4C-seq	Skarmeta Lab	hoxa1a	no value	[CACAAACGTAAGGTTTGCCTGATC][chr19:20213744] Chromatin was extracted from single cell preparations from different samples. DNA was digested with DpnII and ligated. Then the sample was de-crosslinked, digested with Csp6I and ligated again. Primers with Illumina adaptors were used to amplify the library. Different samples were multiplexed for sequencing.	DCD002987AA	no value	DCD003727TR	DCD003366SQ	Illumina	HiSeq 2500	2018-08-16	single end	unstranded	NA	DCD017975DT	FASTQ	https://danio-code.zfin.org/files/annotated_files/4C-seq/DCD007401BS/4C-seq_Skarmeta_Lab_hoxa1a_0001AS.DCD003366SQ.USERdanio-user.R1.fastq.gz	4C-seq_Skarmeta_Lab_hoxa1a_0001AS.DCD003366SQ.USERdanio-user.R1.fastq.gz	160256262	no value	no value	no value	16fc8d0d25eeeb821473c4503ddfc338ffb7788c	FALSE
DCD000490SR	4Cseq experiments revealing the spatial contacts of zebrafish developmental gene promoters.	with processed files	Survey	320 4C-seq samples for over 148 gene targets.	10.1038/ng.3497, 10.1038/s41586-018-0734-6, 10.1073/pnas.1505463112	PRJNA821034	DCD007401BS	Skarmeta Lab	whole organism	AB/TU	no value	1d	Prim-5	Skarmeta Lab	NA	NA	NA	NA	no value	DCD014565BR	4C-seq_Skarmeta_Lab_hoxb13a_0001AS	4C-seq	Skarmeta Lab	hoxb13a	no value	[GTTATCACTCTACCTCAGCGATC][chr3:23523468] Chromatin was extracted from single cell preparations from different samples. DNA was digested with DpnII and ligated. Then the sample was de-crosslinked, digested with Csp6I and ligated again. Primers with Illumina adaptors were used to amplify the library. Different samples were multiplexed for sequencing.	DCD002988AA	no value	DCD003774TR	DCD003370SQ	Illumina	HiSeq 2500	2018-08-16	single end	unstranded	NA	DCD017974DT	FASTQ	https://danio-code.zfin.org/files/annotated_files/4C-seq/DCD007401BS/4C-seq_Skarmeta_Lab_hoxb13a_0001AS.DCD003370SQ.USERdanio-user.R1.fastq.gz	4C-seq_Skarmeta_Lab_hoxb13a_0001AS.DCD003370SQ.USERdanio-user.R1.fastq.gz	129253052	no value	no value	no value	0a0a1dc58b9e9978ab4acf25a031f466a67d8d56	FALSE
DCD000490SR	4Cseq experiments revealing the spatial contacts of zebrafish developmental gene promoters.	with processed files	Survey	320 4C-seq samples for over 148 gene targets.	10.1038/ng.3497, 10.1038/s41586-018-0734-6, 10.1073/pnas.1505463112	PRJNA821034	DCD007401BS	Skarmeta Lab	whole organism	AB/TU	no value	1d	Prim-5	Skarmeta Lab	NA	NA	NA	NA	no value	DCD014564BR	4C-seq_Skarmeta_Lab_hoxa13b_0001AS	4C-seq	Skarmeta Lab	hoxa13b	no value	[GCTCTCGTCCAATAACAGTTGGATC][chr16:21090001] Chromatin was extracted from single cell preparations from different samples. DNA was digested with DpnII and ligated. Then the sample was de-crosslinked, digested with Csp6I and ligated again. Primers with Illumina adaptors were used to amplify the library. Different samples were multiplexed for sequencing.	DCD002986AA	no value	DCD003707TR	DCD003374SQ	Illumina	HiSeq 2000	2018-08-16	single end	unstranded	NA	DCD017976DT	FASTQ	https://danio-code.zfin.org/files/annotated_files/4C-seq/DCD007401BS/4C-seq_Skarmeta_Lab_hoxa13b_0001AS.DCD003374SQ.USERdanio-user.R1.fastq.gz	4C-seq_Skarmeta_Lab_hoxa13b_0001AS.DCD003374SQ.USERdanio-user.R1.fastq.gz	86522341	no value	no value	no value	e685b816ab4eb363bef7bfdd85df6d8eb4f7e3f2	FALSE
DCD000490SR	4Cseq experiments revealing the spatial contacts of zebrafish developmental gene promoters.	with processed files	Survey	320 4C-seq samples for over 148 gene targets.	10.1038/ng.3497, 10.1038/s41586-018-0734-6, 10.1073/pnas.1505463112	PRJNA821034	DCD007401BS	Skarmeta Lab	whole organism	AB/TU	no value	1d	Prim-5	Skarmeta Lab	NA	NA	NA	NA	no value	DCD014563BR	4C-seq_Skarmeta_Lab_ppm1ba_0001AS	4C-seq	Skarmeta Lab	ppm1ba	no value	[GCTGATATGCATGCAAGATC][chr13:10594581] Chromatin was extracted from single cell preparations from different samples. DNA was digested with DpnII and ligated. Then the sample was de-crosslinked, digested with Csp6I and ligated again. Primers with Illumina adaptors were used to amplify the library. Different samples were multiplexed for sequencing.	DCD003238AA	no value	DCD003524TR	DCD003611SQ	Illumina	HiSeq 2000	2018-08-16	single end	unstranded	NA	DCD017786DT	FASTQ	https://danio-code.zfin.org/files/annotated_files/4C-seq/DCD007401BS/4C-seq_Skarmeta_Lab_ppm1ba_0001AS.DCD003611SQ.USERdanio-user.R1.fastq.gz	4C-seq_Skarmeta_Lab_ppm1ba_0001AS.DCD003611SQ.USERdanio-user.R1.fastq.gz	44774168	no value	no value	no value	b0dbf9d648a970107cd0425e60d447a81c75ffd3	FALSE
DCD000490SR	4Cseq experiments revealing the spatial contacts of zebrafish developmental gene promoters.	with processed files	Survey	320 4C-seq samples for over 148 gene targets.	10.1038/ng.3497, 10.1038/s41586-018-0734-6, 10.1073/pnas.1505463112	PRJNA821034	DCD007401BS	Skarmeta Lab	whole organism	AB/TU	no value	1d	Prim-5	Skarmeta Lab	NA	NA	NA	NA	no value	DCD014562BR	4C-seq_Skarmeta_Lab_hnrnpa3_0001AS	4C-seq	Skarmeta Lab	hnrnpa3	no value	[ATTAGGCATGGTTGTTATACTGATC][chr9:1701907] Chromatin was extracted from single cell preparations from different samples. DNA was digested with DpnII and ligated. Then the sample was de-crosslinked, digested with Csp6I and ligated again. Primers with Illumina adaptors were used to amplify the library. Different samples were multiplexed for sequencing.	DCD002981AA	no value	DCD003619TR	DCD003346SQ	Illumina	HiSeq 2000	2018-08-16	single end	unstranded	NA	DCD017981DT	FASTQ	https://danio-code.zfin.org/files/annotated_files/4C-seq/DCD007401BS/4C-seq_Skarmeta_Lab_hnrnpa3_0001AS.DCD003346SQ.USERdanio-user.R1.fastq.gz	4C-seq_Skarmeta_Lab_hnrnpa3_0001AS.DCD003346SQ.USERdanio-user.R1.fastq.gz	72550936	no value	no value	no value	365ec9ce858496ed52013b7b472c863bf25b6d58	FALSE
DCD000490SR	4Cseq experiments revealing the spatial contacts of zebrafish developmental gene promoters.	with processed files	Survey	320 4C-seq samples for over 148 gene targets.	10.1038/ng.3497, 10.1038/s41586-018-0734-6, 10.1073/pnas.1505463112	PRJNA821034	DCD007401BS	Skarmeta Lab	whole organism	AB/TU	no value	1d	Prim-5	Skarmeta Lab	NA	NA	NA	NA	no value	DCD014561BR	4C-seq_Skarmeta_Lab_hoxa13a_0001AS	4C-seq	Skarmeta Lab	hoxa13a	no value	[TTTTGAAGTGGCCACTTTGGATC][chr19:20157844] Chromatin was extracted from single cell preparations from different samples. DNA was digested with DpnII and ligated. Then the sample was de-crosslinked, digested with Csp6I and ligated again. Primers with Illumina adaptors were used to amplify the library. Different samples were multiplexed for sequencing.	DCD002982AA	no value	DCD003576TR	DCD003327SQ	Illumina	HiSeq 2000	2018-08-16	single end	unstranded	NA	DCD017980DT	FASTQ	https://danio-code.zfin.org/files/annotated_files/4C-seq/DCD007401BS/4C-seq_Skarmeta_Lab_hoxa13a_0001AS.DCD003327SQ.USERdanio-user.R1.fastq.gz	4C-seq_Skarmeta_Lab_hoxa13a_0001AS.DCD003327SQ.USERdanio-user.R1.fastq.gz	171129274	no value	no value	no value	3530fbb45c6b017312ef18a660ef0935633a1d30	FALSE
DCD000490SR	4Cseq experiments revealing the spatial contacts of zebrafish developmental gene promoters.	with processed files	Survey	320 4C-seq samples for over 148 gene targets.	10.1038/ng.3497, 10.1038/s41586-018-0734-6, 10.1073/pnas.1505463112	PRJNA821034	DCD007401BS	Skarmeta Lab	whole organism	AB/TU	no value	1d	Prim-5	Skarmeta Lab	NA	NA	NA	NA	no value	DCD014554BR	4C-seq_Skarmeta_Lab_wnt10a_0001AS	4C-seq	Skarmeta Lab	wnt10a	no value	[ATTATAAGAGTGGGACACATGATC][chr9:11407192] Chromatin was extracted from single cell preparations from different samples. DNA was digested with DpnII and ligated. Then the sample was de-crosslinked, digested with Csp6I and ligated again. Primers with Illumina adaptors were used to amplify the library. Different samples were multiplexed for sequencing.	DCD003066AA	no value	DCD003563TR	DCD003339SQ	Illumina	HiSeq 2000	2018-08-16	single end	unstranded	NA	DCD017699DT	FASTQ	https://danio-code.zfin.org/files/annotated_files/4C-seq/DCD007401BS/4C-seq_Skarmeta_Lab_wnt10a_0001AS.DCD003339SQ.USERdanio-user.R1.fastq.gz	4C-seq_Skarmeta_Lab_wnt10a_0001AS.DCD003339SQ.USERdanio-user.R1.fastq.gz	97214831	no value	no value	no value	7d88f158baf24af84c5a00140cfdd8b5bf29157d	FALSE
DCD000490SR	4Cseq experiments revealing the spatial contacts of zebrafish developmental gene promoters.	with processed files	Survey	320 4C-seq samples for over 148 gene targets.	10.1038/ng.3497, 10.1038/s41586-018-0734-6, 10.1073/pnas.1505463112	PRJNA821034	DCD007401BS	Skarmeta Lab	whole organism	AB/TU	no value	1d	Prim-5	Skarmeta Lab	NA	NA	NA	NA	no value	DCD014553BR	4C-seq_Skarmeta_Lab_meox1_0001AS	4C-seq	Skarmeta Lab	meox1	no value	[GAGACATTCCTGACAAGCGATC][chr12:27370851] Chromatin was extracted from single cell preparations from different samples. DNA was digested with DpnII and ligated. Then the sample was de-crosslinked, digested with Csp6I and ligated again. Primers with Illumina adaptors were used to amplify the library. Different samples were multiplexed for sequencing.	DCD002990AA	no value	DCD003779TR	DCD003476SQ	Illumina	HiSeq 2500	2018-08-16	single end	unstranded	NA	DCD017859DT	FASTQ	https://danio-code.zfin.org/files/annotated_files/4C-seq/DCD007401BS/4C-seq_Skarmeta_Lab_meox1_0001AS.DCD003476SQ.USERdanio-user.R1.fastq.gz	4C-seq_Skarmeta_Lab_meox1_0001AS.DCD003476SQ.USERdanio-user.R1.fastq.gz	112638368	no value	no value	no value	a2d661b33cc1b25b7175ee3a6c75204a3ad9a55c	FALSE
DCD000490SR	4Cseq experiments revealing the spatial contacts of zebrafish developmental gene promoters.	with processed files	Survey	320 4C-seq samples for over 148 gene targets.	10.1038/ng.3497, 10.1038/s41586-018-0734-6, 10.1073/pnas.1505463112	PRJNA821034	DCD007401BS	Skarmeta Lab	whole organism	AB/TU	no value	1d	Prim-5	Skarmeta Lab	NA	NA	NA	NA	no value	DCD014552BR	4C-seq_Skarmeta_Lab_six6a_0001AS	4C-seq	Skarmeta Lab	six6a	no value	[CAATGTTGCCAAACACACGAAGATC][chr13:31472453] Chromatin was extracted from single cell preparations from different samples. DNA was digested with DpnII and ligated. Then the sample was de-crosslinked, digested with Csp6I and ligated again. Primers with Illumina adaptors were used to amplify the library. Different samples were multiplexed for sequencing.	DCD003030AA	no value	DCD003503TR	DCD003625SQ	Illumina	HiSeq 2000	2018-08-16	single end	unstranded	NA	DCD017730DT	FASTQ	https://danio-code.zfin.org/files/annotated_files/4C-seq/DCD007401BS/4C-seq_Skarmeta_Lab_six6a_0001AS.DCD003625SQ.USERdanio-user.R1.fastq.gz	4C-seq_Skarmeta_Lab_six6a_0001AS.DCD003625SQ.USERdanio-user.R1.fastq.gz	238155727	no value	no value	no value	dbf57aeca454543d32a69feac0c5355686e2745b	FALSE
DCD000490SR	4Cseq experiments revealing the spatial contacts of zebrafish developmental gene promoters.	with processed files	Survey	320 4C-seq samples for over 148 gene targets.	10.1038/ng.3497, 10.1038/s41586-018-0734-6, 10.1073/pnas.1505463112	PRJNA821034	DCD007401BS	Skarmeta Lab	whole organism	AB/TU	no value	1d	Prim-5	Skarmeta Lab	NA	NA	NA	NA	no value	DCD014550BR	4C-seq_Skarmeta_Lab_wnt8a_0001AS	4C-seq	Skarmeta Lab	wnt8a	no value	[GAGTGACTCGTCAAAATGGATC][chr14:34150194] Chromatin was extracted from single cell preparations from different samples. DNA was digested with DpnII and ligated. Then the sample was de-crosslinked, digested with Csp6I and ligated again. Primers with Illumina adaptors were used to amplify the library. Different samples were multiplexed for sequencing.	DCD003240AA	no value	DCD003528TR	DCD003549SQ	Illumina	HiSeq 2000	2018-08-16	single end	unstranded	NA	DCD017694DT	FASTQ	https://danio-code.zfin.org/files/annotated_files/4C-seq/DCD007401BS/4C-seq_Skarmeta_Lab_wnt8a_0001AS.DCD003549SQ.USERdanio-user.R1.fastq.gz	4C-seq_Skarmeta_Lab_wnt8a_0001AS.DCD003549SQ.USERdanio-user.R1.fastq.gz	28966143	no value	no value	no value	f25e1a32f90c387ebd69b90217d7485f59d0e4a5	FALSE
DCD000490SR	4Cseq experiments revealing the spatial contacts of zebrafish developmental gene promoters.	with processed files	Survey	320 4C-seq samples for over 148 gene targets.	10.1038/ng.3497, 10.1038/s41586-018-0734-6, 10.1073/pnas.1505463112	PRJNA821034	DCD007401BS	Skarmeta Lab	whole organism	AB/TU	no value	1d	Prim-5	Skarmeta Lab	NA	NA	NA	NA	no value	DCD014549BR	4C-seq_Skarmeta_Lab_wnt1_0001AS	4C-seq	Skarmeta Lab	wnt1	no value	[GACAGTCCCGTAGACCTGATC][chr23:27725633] Chromatin was extracted from single cell preparations from different samples. DNA was digested with DpnII and ligated. Then the sample was de-crosslinked, digested with Csp6I and ligated again. Primers with Illumina adaptors were used to amplify the library. Different samples were multiplexed for sequencing.	DCD003242AA	no value	DCD003624TR	DCD003335SQ	Illumina	HiSeq 2000	2018-08-16	single end	unstranded	NA	DCD017696DT	FASTQ	https://danio-code.zfin.org/files/annotated_files/4C-seq/DCD007401BS/4C-seq_Skarmeta_Lab_wnt1_0001AS.DCD003335SQ.USERdanio-user.R1.fastq.gz	4C-seq_Skarmeta_Lab_wnt1_0001AS.DCD003335SQ.USERdanio-user.R1.fastq.gz	201246509	no value	no value	no value	803a31703b76679ddfc2d334bad93b0fc6ea32db	FALSE
DCD000490SR	4Cseq experiments revealing the spatial contacts of zebrafish developmental gene promoters.	with processed files	Survey	320 4C-seq samples for over 148 gene targets.	10.1038/ng.3497, 10.1038/s41586-018-0734-6, 10.1073/pnas.1505463112	PRJNA821034	DCD007401BS	Skarmeta Lab	whole organism	AB/TU	no value	1d	Prim-5	Skarmeta Lab	NA	NA	NA	NA	no value	DCD014545BR	4C-seq_Skarmeta_Lab_terf2ip_0001AS	4C-seq	Skarmeta Lab	terf2ip	no value	[GAAATACTTACGCCTACTACGATC][chr22:34639607] Chromatin was extracted from single cell preparations from different samples. DNA was digested with DpnII and ligated. Then the sample was de-crosslinked, digested with Csp6I and ligated again. Primers with Illumina adaptors were used to amplify the library. Different samples were multiplexed for sequencing.	DCD003079AA	no value	DCD003505TR	DCD003493SQ	Illumina	HiSeq 2000	2018-08-16	single end	unstranded	NA	DCD017703DT	FASTQ	https://danio-code.zfin.org/files/annotated_files/4C-seq/DCD007401BS/4C-seq_Skarmeta_Lab_terf2ip_0001AS.DCD003493SQ.USERdanio-user.R1.fastq.gz	4C-seq_Skarmeta_Lab_terf2ip_0001AS.DCD003493SQ.USERdanio-user.R1.fastq.gz	11726747	no value	no value	no value	22759fbb9a1b30dfa5fce419ba07ed9ca2603959	FALSE
DCD000490SR	4Cseq experiments revealing the spatial contacts of zebrafish developmental gene promoters.	with processed files	Survey	320 4C-seq samples for over 148 gene targets.	10.1038/ng.3497, 10.1038/s41586-018-0734-6, 10.1073/pnas.1505463112	PRJNA821034	DCD007401BS	Skarmeta Lab	whole organism	AB/TU	no value	1d	Prim-5	Skarmeta Lab	NA	NA	NA	NA	no value	DCD014544BR	4C-seq_Skarmeta_Lab_gata1a_0001AS	4C-seq	Skarmeta Lab	gata1a	no value	[ATCAGTATCAGGAGATTCTCAGATC][chr11:25181178] Chromatin was extracted from single cell preparations from different samples. DNA was digested with DpnII and ligated. Then the sample was de-crosslinked, digested with Csp6I and ligated again. Primers with Illumina adaptors were used to amplify the library. Different samples were multiplexed for sequencing.	DCD003132AA	no value	DCD003730TR	DCD003454SQ	Illumina	HiSeq 2500	2018-08-16	single end	unstranded	NA	DCD017993DT	FASTQ	https://danio-code.zfin.org/files/annotated_files/4C-seq/DCD007401BS/4C-seq_Skarmeta_Lab_gata1a_0001AS.DCD003454SQ.USERdanio-user.R1.fastq.gz	4C-seq_Skarmeta_Lab_gata1a_0001AS.DCD003454SQ.USERdanio-user.R1.fastq.gz	123232124	no value	no value	no value	52f145db0a249c7ebf24e10a3dd125cd464a0ecb	FALSE
DCD000490SR	4Cseq experiments revealing the spatial contacts of zebrafish developmental gene promoters.	with processed files	Survey	320 4C-seq samples for over 148 gene targets.	10.1038/ng.3497, 10.1038/s41586-018-0734-6, 10.1073/pnas.1505463112	PRJNA821034	DCD007401BS	Skarmeta Lab	whole organism	AB/TU	no value	1d	Prim-5	Skarmeta Lab	NA	NA	NA	NA	no value	DCD014541BR	4C-seq_Skarmeta_Lab_myca_0001AS	4C-seq	Skarmeta Lab	myca	no value	[AGTGAGCTGTCACTGCTTGATC][chr24:10272806] Chromatin was extracted from single cell preparations from different samples. DNA was digested with DpnII and ligated. Then the sample was de-crosslinked, digested with Csp6I and ligated again. Primers with Illumina adaptors were used to amplify the library. Different samples were multiplexed for sequencing.	DCD003032AA	no value	DCD003583TR	DCD003395SQ	Illumina	HiSeq 2000	2018-08-16	single end	unstranded	NA	DCD017848DT	FASTQ	https://danio-code.zfin.org/files/annotated_files/4C-seq/DCD007401BS/4C-seq_Skarmeta_Lab_myca_0001AS.DCD003395SQ.USERdanio-user.R1.fastq.gz	4C-seq_Skarmeta_Lab_myca_0001AS.DCD003395SQ.USERdanio-user.R1.fastq.gz	112666191	no value	no value	no value	688c55a7e92e353cae35d12fc073d4b3ae2f4d8d	FALSE
DCD000490SR	4Cseq experiments revealing the spatial contacts of zebrafish developmental gene promoters.	with processed files	Survey	320 4C-seq samples for over 148 gene targets.	10.1038/ng.3497, 10.1038/s41586-018-0734-6, 10.1073/pnas.1505463112	PRJNA821034	DCD007401BS	Skarmeta Lab	whole organism	AB/TU	no value	1d	Prim-5	Skarmeta Lab	NA	NA	NA	NA	no value	DCD014536BR	4C-seq_Skarmeta_Lab_foxg1d_0001AS	4C-seq	Skarmeta Lab	foxg1d	no value	[CGAGAGCACCGCTGGATC][chr13:47963] Chromatin was extracted from single cell preparations from different samples. DNA was digested with DpnII and ligated. Then the sample was de-crosslinked, digested with Csp6I and ligated again. Primers with Illumina adaptors were used to amplify the library. Different samples were multiplexed for sequencing.	DCD003127AA	no value	DCD003509TR	DCD003509SQ	Illumina	HiSeq 2000	2018-08-16	single end	unstranded	NA	DCD018000DT	FASTQ	https://danio-code.zfin.org/files/annotated_files/4C-seq/DCD007401BS/4C-seq_Skarmeta_Lab_foxg1d_0001AS.DCD003509SQ.USERdanio-user.R1.fastq.gz	4C-seq_Skarmeta_Lab_foxg1d_0001AS.DCD003509SQ.USERdanio-user.R1.fastq.gz	1203263	no value	no value	no value	8f12f37bffe56a06df177dc91643ce672f36463b	FALSE
DCD000490SR	4Cseq experiments revealing the spatial contacts of zebrafish developmental gene promoters.	with processed files	Survey	320 4C-seq samples for over 148 gene targets.	10.1038/ng.3497, 10.1038/s41586-018-0734-6, 10.1073/pnas.1505463112	PRJNA821034	DCD007401BS	Skarmeta Lab	whole organism	AB/TU	no value	1d	Prim-5	Skarmeta Lab	NA	NA	NA	NA	no value	DCD014535BR	4C-seq_Skarmeta_Lab_foxg1d_0001AS	4C-seq	Skarmeta Lab	foxg1d	no value	[CGAGAGCACCGCTGGATC][chr13:47963] Chromatin was extracted from single cell preparations from different samples. DNA was digested with DpnII and ligated. Then the sample was de-crosslinked, digested with Csp6I and ligated again. Primers with Illumina adaptors were used to amplify the library. Different samples were multiplexed for sequencing.	DCD003124AA	no value	DCD003669TR	DCD003452SQ	Illumina	HiSeq 2000	2018-08-16	single end	unstranded	NA	DCD017999DT	FASTQ	https://danio-code.zfin.org/files/annotated_files/4C-seq/DCD007401BS/4C-seq_Skarmeta_Lab_foxg1d_0001AS.DCD003452SQ.USERdanio-user.R1.fastq.gz	4C-seq_Skarmeta_Lab_foxg1d_0001AS.DCD003452SQ.USERdanio-user.R1.fastq.gz	157161543	no value	no value	no value	14144e6f233c1041cc8c2684f2608133630792fc	FALSE
DCD000490SR	4Cseq experiments revealing the spatial contacts of zebrafish developmental gene promoters.	with processed files	Survey	320 4C-seq samples for over 148 gene targets.	10.1038/ng.3497, 10.1038/s41586-018-0734-6, 10.1073/pnas.1505463112	PRJNA821034	DCD007401BS	Skarmeta Lab	whole organism	AB/TU	no value	1d	Prim-5	Skarmeta Lab	NA	NA	NA	NA	no value	DCD014534BR	4C-seq_Skarmeta_Lab_foxo1a_0001AS	4C-seq	Skarmeta Lab	foxo1a	no value	[AACCAAAACGTTCATTTAGATC][chr15:3295424] Chromatin was extracted from single cell preparations from different samples. DNA was digested with DpnII and ligated. Then the sample was de-crosslinked, digested with Csp6I and ligated again. Primers with Illumina adaptors were used to amplify the library. Different samples were multiplexed for sequencing.	DCD003125AA	no value	DCD003548TR	DCD003422SQ	Illumina	HiSeq 2000	2018-08-16	single end	unstranded	NA	DCD017998DT	FASTQ	https://danio-code.zfin.org/files/annotated_files/4C-seq/DCD007401BS/4C-seq_Skarmeta_Lab_foxo1a_0001AS.DCD003422SQ.USERdanio-user.R1.fastq.gz	4C-seq_Skarmeta_Lab_foxo1a_0001AS.DCD003422SQ.USERdanio-user.R1.fastq.gz	10389913	no value	no value	no value	7f5898bf8615be9008260770646f4c98eeb67a4c	FALSE
DCD000490SR	4Cseq experiments revealing the spatial contacts of zebrafish developmental gene promoters.	with processed files	Survey	320 4C-seq samples for over 148 gene targets.	10.1038/ng.3497, 10.1038/s41586-018-0734-6, 10.1073/pnas.1505463112	PRJNA821034	DCD007401BS	Skarmeta Lab	whole organism	AB/TU	no value	1d	Prim-5	Skarmeta Lab	NA	NA	NA	NA	no value	DCD014533BR	4C-seq_Skarmeta_Lab_foxo1a_0001AS	4C-seq	Skarmeta Lab	foxo1a	no value	[AACCAAAACGTTCATTTAGATC][chr15:3295424] Chromatin was extracted from single cell preparations from different samples. DNA was digested with DpnII and ligated. Then the sample was de-crosslinked, digested with Csp6I and ligated again. Primers with Illumina adaptors were used to amplify the library. Different samples were multiplexed for sequencing.	DCD003130AA	no value	DCD003540TR	DCD003359SQ	Illumina	HiSeq 2000	2018-08-16	single end	unstranded	NA	DCD017997DT	FASTQ	https://danio-code.zfin.org/files/annotated_files/4C-seq/DCD007401BS/4C-seq_Skarmeta_Lab_foxo1a_0001AS.DCD003359SQ.USERdanio-user.R1.fastq.gz	4C-seq_Skarmeta_Lab_foxo1a_0001AS.DCD003359SQ.USERdanio-user.R1.fastq.gz	9696353	no value	no value	no value	27faf37407014d1379316cdd0b3b0b60fcffce9a	FALSE
DCD000490SR	4Cseq experiments revealing the spatial contacts of zebrafish developmental gene promoters.	with processed files	Survey	320 4C-seq samples for over 148 gene targets.	10.1038/ng.3497, 10.1038/s41586-018-0734-6, 10.1073/pnas.1505463112	PRJNA821034	DCD007401BS	Skarmeta Lab	whole organism	AB/TU	no value	1d	Prim-5	Skarmeta Lab	NA	NA	NA	NA	no value	DCD014532BR	4C-seq_Skarmeta_Lab_foxo1b_0001AS	4C-seq	Skarmeta Lab	foxo1b	no value	[AGTTTTCATCCTGCTTTAAAGATC][chr10:31864836] Chromatin was extracted from single cell preparations from different samples. DNA was digested with DpnII and ligated. Then the sample was de-crosslinked, digested with Csp6I and ligated again. Primers with Illumina adaptors were used to amplify the library. Different samples were multiplexed for sequencing.	DCD003131AA	no value	DCD003510TR	DCD003380SQ	Illumina	HiSeq 2000	2018-08-16	single end	unstranded	NA	DCD017996DT	FASTQ	https://danio-code.zfin.org/files/annotated_files/4C-seq/DCD007401BS/4C-seq_Skarmeta_Lab_foxo1b_0001AS.DCD003380SQ.USERdanio-user.R1.fastq.gz	4C-seq_Skarmeta_Lab_foxo1b_0001AS.DCD003380SQ.USERdanio-user.R1.fastq.gz	2063893	no value	no value	no value	e2700b9e569aed8c78d9035eaaac1dd2b3bcce3e	FALSE
DCD000490SR	4Cseq experiments revealing the spatial contacts of zebrafish developmental gene promoters.	with processed files	Survey	320 4C-seq samples for over 148 gene targets.	10.1038/ng.3497, 10.1038/s41586-018-0734-6, 10.1073/pnas.1505463112	PRJNA821034	DCD007401BS	Skarmeta Lab	whole organism	AB/TU	no value	1d	Prim-5	Skarmeta Lab	NA	NA	NA	NA	no value	DCD014531BR	4C-seq_Skarmeta_Lab_fto_0001AS	4C-seq	Skarmeta Lab	fto	no value	[CCTCTCACTGTCATCCGATC][chr7:36086619] Chromatin was extracted from single cell preparations from different samples. DNA was digested with DpnII and ligated. Then the sample was de-crosslinked, digested with Csp6I and ligated again. Primers with Illumina adaptors were used to amplify the library. Different samples were multiplexed for sequencing.	DCD003128AA	no value	DCD003493TR	DCD003343SQ	Illumina	HiSeq 2000	2018-08-16	single end	unstranded	NA	DCD017995DT	FASTQ	https://danio-code.zfin.org/files/annotated_files/4C-seq/DCD007401BS/4C-seq_Skarmeta_Lab_fto_0001AS.DCD003343SQ.USERdanio-user.R1.fastq.gz	4C-seq_Skarmeta_Lab_fto_0001AS.DCD003343SQ.USERdanio-user.R1.fastq.gz	6314929	no value	no value	no value	109a71ab468edb44bc9b1786cdf64e287d570e52	FALSE
DCD000490SR	4Cseq experiments revealing the spatial contacts of zebrafish developmental gene promoters.	with processed files	Survey	320 4C-seq samples for over 148 gene targets.	10.1038/ng.3497, 10.1038/s41586-018-0734-6, 10.1073/pnas.1505463112	PRJNA821034	DCD007401BS	Skarmeta Lab	whole organism	AB/TU	no value	1d	Prim-5	Skarmeta Lab	NA	NA	NA	NA	no value	DCD014530BR	4C-seq_Skarmeta_Lab_fto_0001AS	4C-seq	Skarmeta Lab	fto	no value	[CCTCTCACTGTCATCCGATC][chr7:36086619] Chromatin was extracted from single cell preparations from different samples. DNA was digested with DpnII and ligated. Then the sample was de-crosslinked, digested with Csp6I and ligated again. Primers with Illumina adaptors were used to amplify the library. Different samples were multiplexed for sequencing.	DCD003129AA	no value	DCD003753TR	DCD003620SQ	Illumina	GAIIx	2018-08-16	single end	unstranded	NA	DCD017994DT	FASTQ	https://danio-code.zfin.org/files/annotated_files/4C-seq/DCD007401BS/4C-seq_Skarmeta_Lab_fto_0001AS.DCD003620SQ.USERdanio-user.R1.fastq.gz	4C-seq_Skarmeta_Lab_fto_0001AS.DCD003620SQ.USERdanio-user.R1.fastq.gz	129006023	no value	no value	no value	73be1b495c9d82212d0f9a2b20c0d78cccb6f7e6	FALSE
DCD000490SR	4Cseq experiments revealing the spatial contacts of zebrafish developmental gene promoters.	with processed files	Survey	320 4C-seq samples for over 148 gene targets.	10.1038/ng.3497, 10.1038/s41586-018-0734-6, 10.1073/pnas.1505463112	PRJNA821034	DCD007401BS	Skarmeta Lab	whole organism	AB/TU	no value	1d	Prim-5	Skarmeta Lab	NA	NA	NA	NA	no value	DCD014529BR	4C-seq_Skarmeta_Lab_nfe2l2a_0001AS	4C-seq	Skarmeta Lab	nfe2l2a	no value	[AAGCAAATGGATGACTGAGGATC][chr9:1649525] Chromatin was extracted from single cell preparations from different samples. DNA was digested with DpnII and ligated. Then the sample was de-crosslinked, digested with Csp6I and ligated again. Primers with Illumina adaptors were used to amplify the library. Different samples were multiplexed for sequencing.	DCD003263AA	no value	DCD003473TR	DCD003387SQ	Illumina	HiSeq 2000	2018-08-16	single end	unstranded	NA	DCD017834DT	FASTQ	https://danio-code.zfin.org/files/annotated_files/4C-seq/DCD007401BS/4C-seq_Skarmeta_Lab_nfe2l2a_0001AS.DCD003387SQ.USERdanio-user.R1.fastq.gz	4C-seq_Skarmeta_Lab_nfe2l2a_0001AS.DCD003387SQ.USERdanio-user.R1.fastq.gz	136359672	no value	no value	no value	3b3b827874d806f70d07ea437c11934eca2c2b8a	FALSE
DCD000490SR	4Cseq experiments revealing the spatial contacts of zebrafish developmental gene promoters.	with processed files	Survey	320 4C-seq samples for over 148 gene targets.	10.1038/ng.3497, 10.1038/s41586-018-0734-6, 10.1073/pnas.1505463112	PRJNA821034	DCD007401BS	Skarmeta Lab	whole organism	AB/TU	no value	1d	Prim-5	Skarmeta Lab	NA	NA	NA	NA	no value	DCD014527BR	4C-seq_Skarmeta_Lab_irx2a_0001AS	4C-seq	Skarmeta Lab	irx2a	no value	[AAACGGACGCTAGGGGATC][chr16:543939] Chromatin was extracted from single cell preparations from different samples. DNA was digested with DpnII and ligated. Then the sample was de-crosslinked, digested with Csp6I and ligated again. Primers with Illumina adaptors were used to amplify the library. Different samples were multiplexed for sequencing.	DCD003046AA	no value	DCD003671TR	DCD003472SQ	Illumina	HiSeq 2000	2018-08-16	single end	unstranded	NA	DCD017951DT	FASTQ	https://danio-code.zfin.org/files/annotated_files/4C-seq/DCD007401BS/4C-seq_Skarmeta_Lab_irx2a_0001AS.DCD003472SQ.USERdanio-user.R1.fastq.gz	4C-seq_Skarmeta_Lab_irx2a_0001AS.DCD003472SQ.USERdanio-user.R1.fastq.gz	341949917	no value	no value	no value	185143d46e9ca4517bffda87072326691a78a4d1	FALSE
DCD000490SR	4Cseq experiments revealing the spatial contacts of zebrafish developmental gene promoters.	with processed files	Survey	320 4C-seq samples for over 148 gene targets.	10.1038/ng.3497, 10.1038/s41586-018-0734-6, 10.1073/pnas.1505463112	PRJNA821034	DCD007401BS	Skarmeta Lab	whole organism	AB/TU	no value	1d	Prim-5	Skarmeta Lab	NA	NA	NA	NA	no value	DCD014525BR	4C-seq_Skarmeta_Lab_wt1a_0001AS	4C-seq	Skarmeta Lab	wt1a	no value	[CCATTAAAGGCAAAATTCTGATC][chr25:15118588] Chromatin was extracted from single cell preparations from different samples. DNA was digested with DpnII and ligated. Then the sample was de-crosslinked, digested with Csp6I and ligated again. Primers with Illumina adaptors were used to amplify the library. Different samples were multiplexed for sequencing.	DCD003237AA	no value	DCD003652TR	DCD003610SQ	Illumina	HiSeq 2000	2018-08-16	single end	unstranded	NA	DCD017690DT	FASTQ	https://danio-code.zfin.org/files/annotated_files/4C-seq/DCD007401BS/4C-seq_Skarmeta_Lab_wt1a_0001AS.DCD003610SQ.USERdanio-user.R1.fastq.gz	4C-seq_Skarmeta_Lab_wt1a_0001AS.DCD003610SQ.USERdanio-user.R1.fastq.gz	119330586	no value	no value	no value	4f6db822c12966ea151ecf44ea537d65f2327dd4	FALSE
DCD000490SR	4Cseq experiments revealing the spatial contacts of zebrafish developmental gene promoters.	with processed files	Survey	320 4C-seq samples for over 148 gene targets.	10.1038/ng.3497, 10.1038/s41586-018-0734-6, 10.1073/pnas.1505463112	PRJNA821034	DCD007401BS	Skarmeta Lab	whole organism	AB/TU	no value	1d	Prim-5	Skarmeta Lab	NA	NA	NA	NA	no value	DCD014524BR	4C-seq_Skarmeta_Lab_wnt8b_0001AS	4C-seq	Skarmeta Lab	wnt8b	no value	[ATAATACTTGAAATTTGCCAGATC][chr13:29878364] Chromatin was extracted from single cell preparations from different samples. DNA was digested with DpnII and ligated. Then the sample was de-crosslinked, digested with Csp6I and ligated again. Primers with Illumina adaptors were used to amplify the library. Different samples were multiplexed for sequencing.	DCD003235AA	no value	DCD003649TR	DCD003564SQ	Illumina	HiSeq 2000	2018-08-16	single end	unstranded	NA	DCD017692DT	FASTQ	https://danio-code.zfin.org/files/annotated_files/4C-seq/DCD007401BS/4C-seq_Skarmeta_Lab_wnt8b_0001AS.DCD003564SQ.USERdanio-user.R1.fastq.gz	4C-seq_Skarmeta_Lab_wnt8b_0001AS.DCD003564SQ.USERdanio-user.R1.fastq.gz	228145	no value	no value	no value	88fc34758ac54472ff5fb7091439fc0d64510867	FALSE
DCD000490SR	4Cseq experiments revealing the spatial contacts of zebrafish developmental gene promoters.	with processed files	Survey	320 4C-seq samples for over 148 gene targets.	10.1038/ng.3497, 10.1038/s41586-018-0734-6, 10.1073/pnas.1505463112	PRJNA821034	DCD007401BS	Skarmeta Lab	whole organism	AB/TU	no value	1d	Prim-5	Skarmeta Lab	NA	NA	NA	NA	no value	DCD014523BR	4C-seq_Skarmeta_Lab_nkx2.1_0001AS	4C-seq	Skarmeta Lab	nkx2.1	no value	[TTGAAATTTTTCCCCTCAAGATC][chr17:38313493] Chromatin was extracted from single cell preparations from different samples. DNA was digested with DpnII and ligated. Then the sample was de-crosslinked, digested with Csp6I and ligated again. Primers with Illumina adaptors were used to amplify the library. Different samples were multiplexed for sequencing.	DCD003265AA	no value	DCD003688TR	DCD003561SQ	Illumina	GAIIx	2018-08-16	single end	unstranded	NA	DCD017832DT	FASTQ	https://danio-code.zfin.org/files/annotated_files/4C-seq/DCD007401BS/4C-seq_Skarmeta_Lab_nkx2.1_0001AS.DCD003561SQ.USERdanio-user.R1.fastq.gz	4C-seq_Skarmeta_Lab_nkx2.1_0001AS.DCD003561SQ.USERdanio-user.R1.fastq.gz	195694626	no value	no value	no value	aeb64c5999d2075347c026538a3ed545ec877ae8	FALSE
DCD000490SR	4Cseq experiments revealing the spatial contacts of zebrafish developmental gene promoters.	with processed files	Survey	320 4C-seq samples for over 148 gene targets.	10.1038/ng.3497, 10.1038/s41586-018-0734-6, 10.1073/pnas.1505463112	PRJNA821034	DCD007401BS	Skarmeta Lab	whole organism	AB/TU	no value	1d	Prim-5	Skarmeta Lab	NA	NA	NA	NA	no value	DCD014521BR	4C-seq_Skarmeta_Lab_six2a_0001AS	4C-seq	Skarmeta Lab	six2a	no value	[GAAGAGAGGCACAAAACTTTAGATC][chr13:10100298] Chromatin was extracted from single cell preparations from different samples. DNA was digested with DpnII and ligated. Then the sample was de-crosslinked, digested with Csp6I and ligated again. Primers with Illumina adaptors were used to amplify the library. Different samples were multiplexed for sequencing.	DCD003207AA	no value	DCD003670TR	DCD003591SQ	Illumina	HiSeq 2000	2018-08-16	single end	unstranded	NA	DCD017757DT	FASTQ	https://danio-code.zfin.org/files/annotated_files/4C-seq/DCD007401BS/4C-seq_Skarmeta_Lab_six2a_0001AS.DCD003591SQ.USERdanio-user.R1.fastq.gz	4C-seq_Skarmeta_Lab_six2a_0001AS.DCD003591SQ.USERdanio-user.R1.fastq.gz	35373627	no value	no value	no value	89cbbb73670bcf2ee3728a0d8baad2b4155d982a	FALSE
DCD000490SR	4Cseq experiments revealing the spatial contacts of zebrafish developmental gene promoters.	with processed files	Survey	320 4C-seq samples for over 148 gene targets.	10.1038/ng.3497, 10.1038/s41586-018-0734-6, 10.1073/pnas.1505463112	PRJNA821034	DCD007401BS	Skarmeta Lab	whole organism	AB/TU	no value	1d	Prim-5	Skarmeta Lab	NA	NA	NA	NA	no value	DCD014520BR	4C-seq_Skarmeta_Lab_mafa_0001AS	4C-seq	Skarmeta Lab	mafa	no value	[TGTCTGACAAATCTCCGTAAGATC][chr6:32718450] Chromatin was extracted from single cell preparations from different samples. DNA was digested with DpnII and ligated. Then the sample was de-crosslinked, digested with Csp6I and ligated again. Primers with Illumina adaptors were used to amplify the library. Different samples were multiplexed for sequencing.	DCD002994AA	no value	DCD003549TR	DCD003595SQ	Illumina	HiSeq 2000	2018-08-16	single end	unstranded	NA	DCD017911DT	FASTQ	https://danio-code.zfin.org/files/annotated_files/4C-seq/DCD007401BS/4C-seq_Skarmeta_Lab_mafa_0001AS.DCD003595SQ.USERdanio-user.R1.fastq.gz	4C-seq_Skarmeta_Lab_mafa_0001AS.DCD003595SQ.USERdanio-user.R1.fastq.gz	3788401	no value	no value	no value	353feee9d8a9018c82a0205537f4870fed849cd9	FALSE
DCD000490SR	4Cseq experiments revealing the spatial contacts of zebrafish developmental gene promoters.	with processed files	Survey	320 4C-seq samples for over 148 gene targets.	10.1038/ng.3497, 10.1038/s41586-018-0734-6, 10.1073/pnas.1505463112	PRJNA821034	DCD007401BS	Skarmeta Lab	whole organism	AB/TU	no value	1d	Prim-5	Skarmeta Lab	NA	NA	NA	NA	no value	DCD014519BR	4C-seq_Skarmeta_Lab_six2a_0001AS	4C-seq	Skarmeta Lab	six2a	no value	[GAAGAGAGGCACAAAACTTTAGATC][chr13:10100298] Chromatin was extracted from single cell preparations from different samples. DNA was digested with DpnII and ligated. Then the sample was de-crosslinked, digested with Csp6I and ligated again. Primers with Illumina adaptors were used to amplify the library. Different samples were multiplexed for sequencing.	DCD003067AA	no value	DCD003520TR	DCD003499SQ	Illumina	HiSeq 2000	2018-08-16	single end	unstranded	NA	DCD017752DT	FASTQ	https://danio-code.zfin.org/files/annotated_files/4C-seq/DCD007401BS/4C-seq_Skarmeta_Lab_six2a_0001AS.DCD003499SQ.USERdanio-user.R1.fastq.gz	4C-seq_Skarmeta_Lab_six2a_0001AS.DCD003499SQ.USERdanio-user.R1.fastq.gz	6900617	no value	no value	no value	f2c6dea996920fcd96cf9575701d0519e522f6f5	FALSE
DCD000490SR	4Cseq experiments revealing the spatial contacts of zebrafish developmental gene promoters.	with processed files	Survey	320 4C-seq samples for over 148 gene targets.	10.1038/ng.3497, 10.1038/s41586-018-0734-6, 10.1073/pnas.1505463112	PRJNA821034	DCD007401BS	Skarmeta Lab	whole organism	AB/TU	no value	1d	Prim-5	Skarmeta Lab	NA	NA	NA	NA	no value	DCD014518BR	4C-seq_Skarmeta_Lab_nkx2.1_0001AS	4C-seq	Skarmeta Lab	nkx2.1	no value	[TTGAAATTTTTCCCCTCAAGATC][chr17:38313493] Chromatin was extracted from single cell preparations from different samples. DNA was digested with DpnII and ligated. Then the sample was de-crosslinked, digested with Csp6I and ligated again. Primers with Illumina adaptors were used to amplify the library. Different samples were multiplexed for sequencing.	DCD003276AA	no value	DCD003521TR	DCD003580SQ	Illumina	HiSeq 2000	2018-08-16	single end	unstranded	NA	DCD017831DT	FASTQ	https://danio-code.zfin.org/files/annotated_files/4C-seq/DCD007401BS/4C-seq_Skarmeta_Lab_nkx2.1_0001AS.DCD003580SQ.USERdanio-user.R1.fastq.gz	4C-seq_Skarmeta_Lab_nkx2.1_0001AS.DCD003580SQ.USERdanio-user.R1.fastq.gz	60120	no value	no value	no value	6c0bda4fd494d44f506ec742c2c2ea5097221143	FALSE
DCD000490SR	4Cseq experiments revealing the spatial contacts of zebrafish developmental gene promoters.	with processed files	Survey	320 4C-seq samples for over 148 gene targets.	10.1038/ng.3497, 10.1038/s41586-018-0734-6, 10.1073/pnas.1505463112	PRJNA821034	DCD007401BS	Skarmeta Lab	whole organism	AB/TU	no value	1d	Prim-5	Skarmeta Lab	NA	NA	NA	NA	no value	DCD014517BR	4C-seq_Skarmeta_Lab_dlx2a_0001AS	4C-seq	Skarmeta Lab	dlx2a	no value	[GCTAACCACTTTATTCAGATGATC][chr9:3430191] Chromatin was extracted from single cell preparations from different samples. DNA was digested with DpnII and ligated. Then the sample was de-crosslinked, digested with Csp6I and ligated again. Primers with Illumina adaptors were used to amplify the library. Different samples were multiplexed for sequencing.	DCD003169AA	no value	DCD003527TR	DCD003453SQ	Illumina	HiSeq 2000	2018-08-16	single end	unstranded	NA	DCD017890DT	FASTQ	https://danio-code.zfin.org/files/annotated_files/4C-seq/DCD007401BS/4C-seq_Skarmeta_Lab_dlx2a_0001AS.DCD003453SQ.USERdanio-user.R1.fastq.gz	4C-seq_Skarmeta_Lab_dlx2a_0001AS.DCD003453SQ.USERdanio-user.R1.fastq.gz	266450256	no value	no value	no value	3446a4bcf7a99067cb34e721daa6eb8e34f6d631	FALSE
DCD000490SR	4Cseq experiments revealing the spatial contacts of zebrafish developmental gene promoters.	with processed files	Survey	320 4C-seq samples for over 148 gene targets.	10.1038/ng.3497, 10.1038/s41586-018-0734-6, 10.1073/pnas.1505463112	PRJNA821034	DCD007401BS	Skarmeta Lab	whole organism	AB/TU	no value	1d	Prim-5	Skarmeta Lab	NA	NA	NA	NA	no value	DCD014516BR	4C-seq_Skarmeta_Lab_six3a_0001AS	4C-seq	Skarmeta Lab	six3a	no value	[AGTGGGTGGAATATTATTGTGATC][chr13:10129165] Chromatin was extracted from single cell preparations from different samples. DNA was digested with DpnII and ligated. Then the sample was de-crosslinked, digested with Csp6I and ligated again. Primers with Illumina adaptors were used to amplify the library. Different samples were multiplexed for sequencing.	DCD003123AA	no value	DCD003723TR	DCD003481SQ	Illumina	HiSeq 2000	2018-08-16	single end	unstranded	NA	DCD017748DT	FASTQ	https://danio-code.zfin.org/files/annotated_files/4C-seq/DCD007401BS/4C-seq_Skarmeta_Lab_six3a_0001AS.DCD003481SQ.USERdanio-user.R1.fastq.gz	4C-seq_Skarmeta_Lab_six3a_0001AS.DCD003481SQ.USERdanio-user.R1.fastq.gz	223338190	no value	no value	no value	49b4842a85fd50b1b5811ae6caf4e3f7b93e0742	FALSE
DCD000490SR	4Cseq experiments revealing the spatial contacts of zebrafish developmental gene promoters.	with processed files	Survey	320 4C-seq samples for over 148 gene targets.	10.1038/ng.3497, 10.1038/s41586-018-0734-6, 10.1073/pnas.1505463112	PRJNA821034	DCD007401BS	Skarmeta Lab	whole organism	AB/TU	no value	1d	Prim-5	Skarmeta Lab	NA	NA	NA	NA	no value	DCD014515BR	4C-seq_Skarmeta_Lab_six2b_0001AS	4C-seq	Skarmeta Lab	six2b	no value	[GCTTACTACTAAGTAAAGTTTTTGATC][chr12:25521145] Chromatin was extracted from single cell preparations from different samples. DNA was digested with DpnII and ligated. Then the sample was de-crosslinked, digested with Csp6I and ligated again. Primers with Illumina adaptors were used to amplify the library. Different samples were multiplexed for sequencing.	DCD003148AA	no value	DCD003559TR	DCD003383SQ	Illumina	HiSeq 2000	2018-08-16	single end	unstranded	NA	DCD017749DT	FASTQ	https://danio-code.zfin.org/files/annotated_files/4C-seq/DCD007401BS/4C-seq_Skarmeta_Lab_six2b_0001AS.DCD003383SQ.USERdanio-user.R1.fastq.gz	4C-seq_Skarmeta_Lab_six2b_0001AS.DCD003383SQ.USERdanio-user.R1.fastq.gz	35985877	no value	no value	no value	729338994566199f4d909792110a5653c808b80f	FALSE
DCD000490SR	4Cseq experiments revealing the spatial contacts of zebrafish developmental gene promoters.	with processed files	Survey	320 4C-seq samples for over 148 gene targets.	10.1038/ng.3497, 10.1038/s41586-018-0734-6, 10.1073/pnas.1505463112	PRJNA821034	DCD007401BS	Skarmeta Lab	whole organism	AB/TU	no value	1d	Prim-5	Skarmeta Lab	NA	NA	NA	NA	no value	DCD014514BR	4C-seq_Skarmeta_Lab_wnt8a_0001AS	4C-seq	Skarmeta Lab	wnt8a	no value	[GAGTGACTCGTCAAAATGGATC][chr14:34150194] Chromatin was extracted from single cell preparations from different samples. DNA was digested with DpnII and ligated. Then the sample was de-crosslinked, digested with Csp6I and ligated again. Primers with Illumina adaptors were used to amplify the library. Different samples were multiplexed for sequencing.	DCD003122AA	no value	DCD003740TR	DCD003423SQ	Illumina	HiSeq 2000	2018-08-16	single end	unstranded	NA	DCD017695DT	FASTQ	https://danio-code.zfin.org/files/annotated_files/4C-seq/DCD007401BS/4C-seq_Skarmeta_Lab_wnt8a_0001AS.DCD003423SQ.USERdanio-user.R1.fastq.gz	4C-seq_Skarmeta_Lab_wnt8a_0001AS.DCD003423SQ.USERdanio-user.R1.fastq.gz	7108773	no value	no value	no value	45ebfb222a3b765e2b1560ffc91e10ecc351f988	FALSE
DCD000490SR	4Cseq experiments revealing the spatial contacts of zebrafish developmental gene promoters.	with processed files	Survey	320 4C-seq samples for over 148 gene targets.	10.1038/ng.3497, 10.1038/s41586-018-0734-6, 10.1073/pnas.1505463112	PRJNA821034	DCD007401BS	Skarmeta Lab	whole organism	AB/TU	no value	1d	Prim-5	Skarmeta Lab	NA	NA	NA	NA	no value	DCD014513BR	4C-seq_Skarmeta_Lab_nkx2.2a_0001AS	4C-seq	Skarmeta Lab	nkx2.2a	no value	[TTTTCAATGTTCCATACAAGGATC][chr17:42785073] Chromatin was extracted from single cell preparations from different samples. DNA was digested with DpnII and ligated. Then the sample was de-crosslinked, digested with Csp6I and ligated again. Primers with Illumina adaptors were used to amplify the library. Different samples were multiplexed for sequencing.	DCD003072AA	no value	DCD003755TR	DCD003337SQ	Illumina	HiSeq 2000	2018-08-16	single end	unstranded	NA	DCD017830DT	FASTQ	https://danio-code.zfin.org/files/annotated_files/4C-seq/DCD007401BS/4C-seq_Skarmeta_Lab_nkx2.2a_0001AS.DCD003337SQ.USERdanio-user.R1.fastq.gz	4C-seq_Skarmeta_Lab_nkx2.2a_0001AS.DCD003337SQ.USERdanio-user.R1.fastq.gz	31941799	no value	no value	no value	ad1a739a4f93e5cf0c9c6b572188c402dc52e061	FALSE
DCD000490SR	4Cseq experiments revealing the spatial contacts of zebrafish developmental gene promoters.	with processed files	Survey	320 4C-seq samples for over 148 gene targets.	10.1038/ng.3497, 10.1038/s41586-018-0734-6, 10.1073/pnas.1505463112	PRJNA821034	DCD007401BS	Skarmeta Lab	whole organism	AB/TU	no value	1d	Prim-5	Skarmeta Lab	NA	NA	NA	NA	no value	DCD014510BR	4C-seq_Skarmeta_Lab_wt1a_0001AS	4C-seq	Skarmeta Lab	wt1a	no value	[CCATTAAAGGCAAAATTCTGATC][chr25:15118588] Chromatin was extracted from single cell preparations from different samples. DNA was digested with DpnII and ligated. Then the sample was de-crosslinked, digested with Csp6I and ligated again. Primers with Illumina adaptors were used to amplify the library. Different samples were multiplexed for sequencing.	DCD003234AA	no value	DCD003709TR	DCD003420SQ	Illumina	HiSeq 2000	2018-08-16	single end	unstranded	NA	DCD017691DT	FASTQ	https://danio-code.zfin.org/files/annotated_files/4C-seq/DCD007401BS/4C-seq_Skarmeta_Lab_wt1a_0001AS.DCD003420SQ.USERdanio-user.R1.fastq.gz	4C-seq_Skarmeta_Lab_wt1a_0001AS.DCD003420SQ.USERdanio-user.R1.fastq.gz	234403297	no value	no value	no value	6594305f5d61f1ed16d6cb5bdcffe83d30562621	FALSE
DCD000490SR	4Cseq experiments revealing the spatial contacts of zebrafish developmental gene promoters.	with processed files	Survey	320 4C-seq samples for over 148 gene targets.	10.1038/ng.3497, 10.1038/s41586-018-0734-6, 10.1073/pnas.1505463112	PRJNA821034	DCD007401BS	Skarmeta Lab	whole organism	AB/TU	no value	1d	Prim-5	Skarmeta Lab	NA	NA	NA	NA	no value	DCD014508BR	4C-seq_Skarmeta_Lab_nkx2.2b_0001AS	4C-seq	Skarmeta Lab	nkx2.2b	no value	[CCCACTCATGCATTTCTGATC][chr20:48950865] Chromatin was extracted from single cell preparations from different samples. DNA was digested with DpnII and ligated. Then the sample was de-crosslinked, digested with Csp6I and ligated again. Primers with Illumina adaptors were used to amplify the library. Different samples were multiplexed for sequencing.	DCD003101AA	no value	DCD003500TR	DCD003516SQ	Illumina	HiSeq 2000	2018-08-16	single end	unstranded	NA	DCD017829DT	FASTQ	https://danio-code.zfin.org/files/annotated_files/4C-seq/DCD007401BS/4C-seq_Skarmeta_Lab_nkx2.2b_0001AS.DCD003516SQ.USERdanio-user.R1.fastq.gz	4C-seq_Skarmeta_Lab_nkx2.2b_0001AS.DCD003516SQ.USERdanio-user.R1.fastq.gz	92960916	no value	no value	no value	b71d743f6638e0c62fb18c6519b2494d730eed92	FALSE
DCD000490SR	4Cseq experiments revealing the spatial contacts of zebrafish developmental gene promoters.	with processed files	Survey	320 4C-seq samples for over 148 gene targets.	10.1038/ng.3497, 10.1038/s41586-018-0734-6, 10.1073/pnas.1505463112	PRJNA821034	DCD007401BS	Skarmeta Lab	whole organism	AB/TU	no value	1d	Prim-5	Skarmeta Lab	NA	NA	NA	NA	no value	DCD014507BR	4C-seq_Skarmeta_Lab_wnt1_0001AS	4C-seq	Skarmeta Lab	wnt1	no value	[GACAGTCCCGTAGACCTGATC][chr23:27725633] Chromatin was extracted from single cell preparations from different samples. DNA was digested with DpnII and ligated. Then the sample was de-crosslinked, digested with Csp6I and ligated again. Primers with Illumina adaptors were used to amplify the library. Different samples were multiplexed for sequencing.	DCD003281AA	no value	DCD003645TR	DCD003353SQ	Illumina	HiSeq 2000	2018-08-16	single end	unstranded	NA	DCD017697DT	FASTQ	https://danio-code.zfin.org/files/annotated_files/4C-seq/DCD007401BS/4C-seq_Skarmeta_Lab_wnt1_0001AS.DCD003353SQ.USERdanio-user.R1.fastq.gz	4C-seq_Skarmeta_Lab_wnt1_0001AS.DCD003353SQ.USERdanio-user.R1.fastq.gz	28507502	no value	no value	no value	d90e8780b5b4da767d208611511d43b7c0f1f5f0	FALSE
DCD000490SR	4Cseq experiments revealing the spatial contacts of zebrafish developmental gene promoters.	with processed files	Survey	320 4C-seq samples for over 148 gene targets.	10.1038/ng.3497, 10.1038/s41586-018-0734-6, 10.1073/pnas.1505463112	PRJNA821034	DCD007401BS	Skarmeta Lab	whole organism	AB/TU	no value	1d	Prim-5	Skarmeta Lab	NA	NA	NA	NA	no value	DCD014506BR	4C-seq_Skarmeta_Lab_six6b_0001AS	4C-seq	Skarmeta Lab	six6b	no value	[TGAGCTGTCAGATGTCTACGAGATC][chr20:20634755] Chromatin was extracted from single cell preparations from different samples. DNA was digested with DpnII and ligated. Then the sample was de-crosslinked, digested with Csp6I and ligated again. Primers with Illumina adaptors were used to amplify the library. Different samples were multiplexed for sequencing.	DCD003016AA	no value	DCD003761TR	DCD003577SQ	Illumina	HiSeq 2000	2018-08-16	single end	unstranded	NA	DCD017727DT	FASTQ	https://danio-code.zfin.org/files/annotated_files/4C-seq/DCD007401BS/4C-seq_Skarmeta_Lab_six6b_0001AS.DCD003577SQ.USERdanio-user.R1.fastq.gz	4C-seq_Skarmeta_Lab_six6b_0001AS.DCD003577SQ.USERdanio-user.R1.fastq.gz	113818269	no value	no value	no value	4eb9414ad4fe588cab8922e8fb40d2f25e3fdfed	FALSE
DCD000490SR	4Cseq experiments revealing the spatial contacts of zebrafish developmental gene promoters.	with processed files	Survey	320 4C-seq samples for over 148 gene targets.	10.1038/ng.3497, 10.1038/s41586-018-0734-6, 10.1073/pnas.1505463112	PRJNA821034	DCD007401BS	Skarmeta Lab	whole organism	AB/TU	no value	1d	Prim-5	Skarmeta Lab	NA	NA	NA	NA	no value	DCD014505BR	4C-seq_Skarmeta_Lab_nkx2.2b_0001AS	4C-seq	Skarmeta Lab	nkx2.2b	no value	[CCCACTCATGCATTTCTGATC][chr20:48950865] Chromatin was extracted from single cell preparations from different samples. DNA was digested with DpnII and ligated. Then the sample was de-crosslinked, digested with Csp6I and ligated again. Primers with Illumina adaptors were used to amplify the library. Different samples were multiplexed for sequencing.	DCD003106AA	no value	DCD003679TR	DCD003309SQ	Illumina	HiSeq 2000	2018-08-16	single end	unstranded	NA	DCD017828DT	FASTQ	https://danio-code.zfin.org/files/annotated_files/4C-seq/DCD007401BS/4C-seq_Skarmeta_Lab_nkx2.2b_0001AS.DCD003309SQ.USERdanio-user.R1.fastq.gz	4C-seq_Skarmeta_Lab_nkx2.2b_0001AS.DCD003309SQ.USERdanio-user.R1.fastq.gz	18886780	no value	no value	no value	69d04534fad72f0a722173b35564d3378daff4e0	FALSE
DCD000490SR	4Cseq experiments revealing the spatial contacts of zebrafish developmental gene promoters.	with processed files	Survey	320 4C-seq samples for over 148 gene targets.	10.1038/ng.3497, 10.1038/s41586-018-0734-6, 10.1073/pnas.1505463112	PRJNA821034	DCD007401BS	Skarmeta Lab	whole organism	AB/TU	no value	1d	Prim-5	Skarmeta Lab	NA	NA	NA	NA	no value	DCD014499BR	4C-seq_Skarmeta_Lab_sfrp1a_0001AS	4C-seq	Skarmeta Lab	sfrp1a	no value	[TCTCGGTCTCCCCTGATC][chr5:26925287] Chromatin was extracted from single cell preparations from different samples. DNA was digested with DpnII and ligated. Then the sample was de-crosslinked, digested with Csp6I and ligated again. Primers with Illumina adaptors were used to amplify the library. Different samples were multiplexed for sequencing.	DCD003228AA	no value	DCD003660TR	DCD003575SQ	Illumina	HiSeq 2000	2018-08-16	single end	unstranded	NA	DCD017779DT	FASTQ	https://danio-code.zfin.org/files/annotated_files/4C-seq/DCD007401BS/4C-seq_Skarmeta_Lab_sfrp1a_0001AS.DCD003575SQ.USERdanio-user.R1.fastq.gz	4C-seq_Skarmeta_Lab_sfrp1a_0001AS.DCD003575SQ.USERdanio-user.R1.fastq.gz	168040289	no value	no value	no value	b055d0b5997697c7a7fca9b22d06806cb7ab0eb9	FALSE
DCD000490SR	4Cseq experiments revealing the spatial contacts of zebrafish developmental gene promoters.	with processed files	Survey	320 4C-seq samples for over 148 gene targets.	10.1038/ng.3497, 10.1038/s41586-018-0734-6, 10.1073/pnas.1505463112	PRJNA821034	DCD007401BS	Skarmeta Lab	whole organism	AB/TU	no value	1d	Prim-5	Skarmeta Lab	NA	NA	NA	NA	no value	DCD014497BR	4C-seq_Skarmeta_Lab_six3b_0001AS	4C-seq	Skarmeta Lab	six3b	no value	[CCAGAAGCAGAGGGCGATC][chr12:25509586] Chromatin was extracted from single cell preparations from different samples. DNA was digested with DpnII and ligated. Then the sample was de-crosslinked, digested with Csp6I and ligated again. Primers with Illumina adaptors were used to amplify the library. Different samples were multiplexed for sequencing.	DCD002968AA	no value	DCD003557TR	DCD003582SQ	Illumina	HiSeq 2000	2018-08-16	single end	unstranded	NA	DCD017741DT	FASTQ	https://danio-code.zfin.org/files/annotated_files/4C-seq/DCD007401BS/4C-seq_Skarmeta_Lab_six3b_0001AS.DCD003582SQ.USERdanio-user.R1.fastq.gz	4C-seq_Skarmeta_Lab_six3b_0001AS.DCD003582SQ.USERdanio-user.R1.fastq.gz	35773089	no value	no value	no value	8a1973114089d061fc9f0fa9747754ba0d1c1e5d	FALSE
DCD000490SR	4Cseq experiments revealing the spatial contacts of zebrafish developmental gene promoters.	with processed files	Survey	320 4C-seq samples for over 148 gene targets.	10.1038/ng.3497, 10.1038/s41586-018-0734-6, 10.1073/pnas.1505463112	PRJNA821034	DCD007401BS	Skarmeta Lab	whole organism	AB/TU	no value	1d	Prim-5	Skarmeta Lab	NA	NA	NA	NA	no value	DCD014495BR	4C-seq_Skarmeta_Lab_six3b_0001AS	4C-seq	Skarmeta Lab	six3b	no value	[CCAGAAGCAGAGGGCGATC][chr12:25509586] Chromatin was extracted from single cell preparations from different samples. DNA was digested with DpnII and ligated. Then the sample was de-crosslinked, digested with Csp6I and ligated again. Primers with Illumina adaptors were used to amplify the library. Different samples were multiplexed for sequencing.	DCD002969AA	no value	DCD003750TR	DCD003391SQ	Illumina	HiSeq 2000	2018-08-16	single end	unstranded	NA	DCD017740DT	FASTQ	https://danio-code.zfin.org/files/annotated_files/4C-seq/DCD007401BS/4C-seq_Skarmeta_Lab_six3b_0001AS.DCD003391SQ.USERdanio-user.R1.fastq.gz	4C-seq_Skarmeta_Lab_six3b_0001AS.DCD003391SQ.USERdanio-user.R1.fastq.gz	161954919	no value	no value	no value	ac416d6be5b114045e80f930e8d9a05c9a67c8ad	FALSE
DCD000490SR	4Cseq experiments revealing the spatial contacts of zebrafish developmental gene promoters.	with processed files	Survey	320 4C-seq samples for over 148 gene targets.	10.1038/ng.3497, 10.1038/s41586-018-0734-6, 10.1073/pnas.1505463112	PRJNA821034	DCD007401BS	Skarmeta Lab	whole organism	AB/TU	no value	1d	Prim-5	Skarmeta Lab	NA	NA	NA	NA	no value	DCD014493BR	4C-seq_Skarmeta_Lab_tbx3a_0001AS	4C-seq	Skarmeta Lab	tbx3a	no value	[CCACTAATTAAAAGTGTTCCGATC][chr5:71538801] Chromatin was extracted from single cell preparations from different samples. DNA was digested with DpnII and ligated. Then the sample was de-crosslinked, digested with Csp6I and ligated again. Primers with Illumina adaptors were used to amplify the library. Different samples were multiplexed for sequencing.	DCD003116AA	no value	DCD003580TR	DCD003320SQ	Illumina	HiSeq 2000	2018-08-16	single end	unstranded	NA	DCD017712DT	FASTQ	https://danio-code.zfin.org/files/annotated_files/4C-seq/DCD007401BS/4C-seq_Skarmeta_Lab_tbx3a_0001AS.DCD003320SQ.USERdanio-user.R1.fastq.gz	4C-seq_Skarmeta_Lab_tbx3a_0001AS.DCD003320SQ.USERdanio-user.R1.fastq.gz	62386429	no value	no value	no value	94856230d894b90cfac8c36e49ba73dac2879e7c	FALSE
DCD000490SR	4Cseq experiments revealing the spatial contacts of zebrafish developmental gene promoters.	with processed files	Survey	320 4C-seq samples for over 148 gene targets.	10.1038/ng.3497, 10.1038/s41586-018-0734-6, 10.1073/pnas.1505463112	PRJNA821034	DCD007401BS	Skarmeta Lab	whole organism	AB/TU	no value	1d	Prim-5	Skarmeta Lab	NA	NA	NA	NA	no value	DCD014492BR	4C-seq_Skarmeta_Lab_irx6a_0001AS	4C-seq	Skarmeta Lab	irx6a	no value	[CAGAGTGCTAGACAGCTTGATC][chr7:35243254] Chromatin was extracted from single cell preparations from different samples. DNA was digested with DpnII and ligated. Then the sample was de-crosslinked, digested with Csp6I and ligated again. Primers with Illumina adaptors were used to amplify the library. Different samples were multiplexed for sequencing.	DCD003139AA	no value	DCD003729TR	DCD003589SQ	Illumina	HiSeq 2500	2018-08-16	single end	unstranded	NA	DCD017923DT	FASTQ	https://danio-code.zfin.org/files/annotated_files/4C-seq/DCD007401BS/4C-seq_Skarmeta_Lab_irx6a_0001AS.DCD003589SQ.USERdanio-user.R1.fastq.gz	4C-seq_Skarmeta_Lab_irx6a_0001AS.DCD003589SQ.USERdanio-user.R1.fastq.gz	67137437	no value	no value	no value	ea5b1d76ebae46305d43edc5470ff7e7b415f99c	FALSE
DCD000490SR	4Cseq experiments revealing the spatial contacts of zebrafish developmental gene promoters.	with processed files	Survey	320 4C-seq samples for over 148 gene targets.	10.1038/ng.3497, 10.1038/s41586-018-0734-6, 10.1073/pnas.1505463112	PRJNA821034	DCD007401BS	Skarmeta Lab	whole organism	AB/TU	no value	1d	Prim-5	Skarmeta Lab	NA	NA	NA	NA	no value	DCD014491BR	4C-seq_Skarmeta_Lab_irx6a_0001AS	4C-seq	Skarmeta Lab	irx6a	no value	[CAGAGTGCTAGACAGCTTGATC][chr7:35243254] Chromatin was extracted from single cell preparations from different samples. DNA was digested with DpnII and ligated. Then the sample was de-crosslinked, digested with Csp6I and ligated again. Primers with Illumina adaptors were used to amplify the library. Different samples were multiplexed for sequencing.	DCD003140AA	no value	DCD003708TR	DCD003400SQ	Illumina	HiSeq 2000	2018-08-16	single end	unstranded	NA	DCD017924DT	FASTQ	https://danio-code.zfin.org/files/annotated_files/4C-seq/DCD007401BS/4C-seq_Skarmeta_Lab_irx6a_0001AS.DCD003400SQ.USERdanio-user.R1.fastq.gz	4C-seq_Skarmeta_Lab_irx6a_0001AS.DCD003400SQ.USERdanio-user.R1.fastq.gz	142733923	no value	no value	no value	a58151b9b432e0c91754b80e2c479e16fc42bc39	FALSE
DCD000490SR	4Cseq experiments revealing the spatial contacts of zebrafish developmental gene promoters.	with processed files	Survey	320 4C-seq samples for over 148 gene targets.	10.1038/ng.3497, 10.1038/s41586-018-0734-6, 10.1073/pnas.1505463112	PRJNA821034	DCD007401BS	Skarmeta Lab	whole organism	AB/TU	no value	1d	Prim-5	Skarmeta Lab	NA	NA	NA	NA	no value	DCD014490BR	4C-seq_Skarmeta_Lab_irx5b_0001AS	4C-seq	Skarmeta Lab	irx5b	no value	[TGTGAGTTAATCCTCCGAGATC][chr25:35600712] Chromatin was extracted from single cell preparations from different samples. DNA was digested with DpnII and ligated. Then the sample was de-crosslinked, digested with Csp6I and ligated again. Primers with Illumina adaptors were used to amplify the library. Different samples were multiplexed for sequencing.	DCD003141AA	no value	DCD003738TR	DCD003568SQ	Illumina	HiSeq 2000	2018-08-16	single end	unstranded	NA	DCD017925DT	FASTQ	https://danio-code.zfin.org/files/annotated_files/4C-seq/DCD007401BS/4C-seq_Skarmeta_Lab_irx5b_0001AS.DCD003568SQ.USERdanio-user.R1.fastq.gz	4C-seq_Skarmeta_Lab_irx5b_0001AS.DCD003568SQ.USERdanio-user.R1.fastq.gz	498777	no value	no value	no value	e9cef4d4ce3883c7f48284a858648f05fca904a1	FALSE
DCD000490SR	4Cseq experiments revealing the spatial contacts of zebrafish developmental gene promoters.	with processed files	Survey	320 4C-seq samples for over 148 gene targets.	10.1038/ng.3497, 10.1038/s41586-018-0734-6, 10.1073/pnas.1505463112	PRJNA821034	DCD007401BS	Skarmeta Lab	whole organism	AB/TU	no value	1d	Prim-5	Skarmeta Lab	NA	NA	NA	NA	no value	DCD014489BR	4C-seq_Skarmeta_Lab_irx5b_0001AS	4C-seq	Skarmeta Lab	irx5b	no value	[TGTGAGTTAATCCTCCGAGATC][chr25:35600712] Chromatin was extracted from single cell preparations from different samples. DNA was digested with DpnII and ligated. Then the sample was de-crosslinked, digested with Csp6I and ligated again. Primers with Illumina adaptors were used to amplify the library. Different samples were multiplexed for sequencing.	DCD003142AA	no value	DCD003697TR	DCD003569SQ	Illumina	HiSeq 2000	2018-08-16	single end	unstranded	NA	DCD017926DT	FASTQ	https://danio-code.zfin.org/files/annotated_files/4C-seq/DCD007401BS/4C-seq_Skarmeta_Lab_irx5b_0001AS.DCD003569SQ.USERdanio-user.R1.fastq.gz	4C-seq_Skarmeta_Lab_irx5b_0001AS.DCD003569SQ.USERdanio-user.R1.fastq.gz	83197791	no value	no value	no value	2853573e1a83dffae651bf038f2c4eb47229a4cd	FALSE
DCD000490SR	4Cseq experiments revealing the spatial contacts of zebrafish developmental gene promoters.	with processed files	Survey	320 4C-seq samples for over 148 gene targets.	10.1038/ng.3497, 10.1038/s41586-018-0734-6, 10.1073/pnas.1505463112	PRJNA821034	DCD007401BS	Skarmeta Lab	whole organism	AB/TU	no value	1d	Prim-5	Skarmeta Lab	NA	NA	NA	NA	no value	DCD014488BR	4C-seq_Skarmeta_Lab_sox4b_0001AS	4C-seq	Skarmeta Lab	sox4b	no value	[CTGGATGCCGCTGCATGATC][chr16:68228] Chromatin was extracted from single cell preparations from different samples. DNA was digested with DpnII and ligated. Then the sample was de-crosslinked, digested with Csp6I and ligated again. Primers with Illumina adaptors were used to amplify the library. Different samples were multiplexed for sequencing.	DCD003113AA	no value	DCD003620TR	DCD003617SQ	Illumina	HiSeq 2500	2018-08-16	single end	unstranded	NA	DCD017717DT	FASTQ	https://danio-code.zfin.org/files/annotated_files/4C-seq/DCD007401BS/4C-seq_Skarmeta_Lab_sox4b_0001AS.DCD003617SQ.USERdanio-user.R1.fastq.gz	4C-seq_Skarmeta_Lab_sox4b_0001AS.DCD003617SQ.USERdanio-user.R1.fastq.gz	120507981	no value	no value	no value	a85ccb7abccb642c8f5514ad3c371a4228ac063d	FALSE
DCD000490SR	4Cseq experiments revealing the spatial contacts of zebrafish developmental gene promoters.	with processed files	Survey	320 4C-seq samples for over 148 gene targets.	10.1038/ng.3497, 10.1038/s41586-018-0734-6, 10.1073/pnas.1505463112	PRJNA821034	DCD007401BS	Skarmeta Lab	whole organism	AB/TU	no value	1d	Prim-5	Skarmeta Lab	NA	NA	NA	NA	no value	DCD014487BR	4C-seq_Skarmeta_Lab_irx5a_0001AS	4C-seq	Skarmeta Lab	irx5a	no value	[TGCATGCGCGCTTAGATC][chr7:35439553] Chromatin was extracted from single cell preparations from different samples. DNA was digested with DpnII and ligated. Then the sample was de-crosslinked, digested with Csp6I and ligated again. Primers with Illumina adaptors were used to amplify the library. Different samples were multiplexed for sequencing.	DCD003147AA	no value	DCD003487TR	DCD003622SQ	Illumina	HiSeq 2000	2018-08-16	single end	unstranded	NA	DCD017931DT	FASTQ	https://danio-code.zfin.org/files/annotated_files/4C-seq/DCD007401BS/4C-seq_Skarmeta_Lab_irx5a_0001AS.DCD003622SQ.USERdanio-user.R1.fastq.gz	4C-seq_Skarmeta_Lab_irx5a_0001AS.DCD003622SQ.USERdanio-user.R1.fastq.gz	128128086	no value	no value	no value	6432f4671f393c5326763766c998541c7094885e	FALSE
DCD000490SR	4Cseq experiments revealing the spatial contacts of zebrafish developmental gene promoters.	with processed files	Survey	320 4C-seq samples for over 148 gene targets.	10.1038/ng.3497, 10.1038/s41586-018-0734-6, 10.1073/pnas.1505463112	PRJNA821034	DCD007401BS	Skarmeta Lab	whole organism	AB/TU	no value	1d	Prim-5	Skarmeta Lab	NA	NA	NA	NA	no value	DCD014486BR	4C-seq_Skarmeta_Lab_six6b_0001AS	4C-seq	Skarmeta Lab	six6b	no value	[TGAGCTGTCAGATGTCTACGAGATC][chr20:20634755] Chromatin was extracted from single cell preparations from different samples. DNA was digested with DpnII and ligated. Then the sample was de-crosslinked, digested with Csp6I and ligated again. Primers with Illumina adaptors were used to amplify the library. Different samples were multiplexed for sequencing.	DCD003158AA	no value	DCD003634TR	DCD003355SQ	Illumina	HiSeq 2000	2018-08-16	single end	unstranded	NA	DCD017726DT	FASTQ	https://danio-code.zfin.org/files/annotated_files/4C-seq/DCD007401BS/4C-seq_Skarmeta_Lab_six6b_0001AS.DCD003355SQ.USERdanio-user.R1.fastq.gz	4C-seq_Skarmeta_Lab_six6b_0001AS.DCD003355SQ.USERdanio-user.R1.fastq.gz	214252197	no value	no value	no value	86f60aa8596a5d0314da30e20029a1367f9150b4	FALSE
DCD000490SR	4Cseq experiments revealing the spatial contacts of zebrafish developmental gene promoters.	with processed files	Survey	320 4C-seq samples for over 148 gene targets.	10.1038/ng.3497, 10.1038/s41586-018-0734-6, 10.1073/pnas.1505463112	PRJNA821034	DCD007401BS	Skarmeta Lab	whole organism	AB/TU	no value	1d	Prim-5	Skarmeta Lab	NA	NA	NA	NA	no value	DCD014483BR	4C-seq_Skarmeta_Lab_six1b_0001AS	4C-seq	Skarmeta Lab	six1b	no value	[GTCTCTCCCGGCTTGCGATC][chr20:20600498] Chromatin was extracted from single cell preparations from different samples. DNA was digested with DpnII and ligated. Then the sample was de-crosslinked, digested with Csp6I and ligated again. Primers with Illumina adaptors were used to amplify the library. Different samples were multiplexed for sequencing.	DCD003282AA	no value	DCD003463TR	DCD003594SQ	Illumina	HiSeq 2000	2018-08-16	single end	unstranded	NA	DCD017761DT	FASTQ	https://danio-code.zfin.org/files/annotated_files/4C-seq/DCD007401BS/4C-seq_Skarmeta_Lab_six1b_0001AS.DCD003594SQ.USERdanio-user.R1.fastq.gz	4C-seq_Skarmeta_Lab_six1b_0001AS.DCD003594SQ.USERdanio-user.R1.fastq.gz	212198513	no value	no value	no value	bde6e97fb5c7335e2296f3e4332afd4435879ecb	FALSE
DCD000490SR	4Cseq experiments revealing the spatial contacts of zebrafish developmental gene promoters.	with processed files	Survey	320 4C-seq samples for over 148 gene targets.	10.1038/ng.3497, 10.1038/s41586-018-0734-6, 10.1073/pnas.1505463112	PRJNA821034	DCD007401BS	Skarmeta Lab	whole organism	AB/TU	no value	1d	Prim-5	Skarmeta Lab	NA	NA	NA	NA	no value	DCD014482BR	4C-seq_Skarmeta_Lab_msc_0001AS	4C-seq	Skarmeta Lab	msc	no value	[GATTGCAGGTCTTCGGGATC][chr24:13591433] Chromatin was extracted from single cell preparations from different samples. DNA was digested with DpnII and ligated. Then the sample was de-crosslinked, digested with Csp6I and ligated again. Primers with Illumina adaptors were used to amplify the library. Different samples were multiplexed for sequencing.	DCD003031AA	no value	DCD003568TR	DCD003601SQ	Illumina	HiSeq 2000	2018-08-16	single end	unstranded	NA	DCD017849DT	FASTQ	https://danio-code.zfin.org/files/annotated_files/4C-seq/DCD007401BS/4C-seq_Skarmeta_Lab_msc_0001AS.DCD003601SQ.USERdanio-user.R1.fastq.gz	4C-seq_Skarmeta_Lab_msc_0001AS.DCD003601SQ.USERdanio-user.R1.fastq.gz	750456	no value	no value	no value	6f78e49d518ad8f8e0dc59df74cf91cf9ebac02b	FALSE
DCD000490SR	4Cseq experiments revealing the spatial contacts of zebrafish developmental gene promoters.	with processed files	Survey	320 4C-seq samples for over 148 gene targets.	10.1038/ng.3497, 10.1038/s41586-018-0734-6, 10.1073/pnas.1505463112	PRJNA821034	DCD007401BS	Skarmeta Lab	whole organism	AB/TU	no value	1d	Prim-5	Skarmeta Lab	NA	NA	NA	NA	no value	DCD014481BR	4C-seq_Skarmeta_Lab_olig2_0001AS	4C-seq	Skarmeta Lab	olig2	no value	[TTTCTCCGTGGTCGTGATC][chr9:32943596] Chromatin was extracted from single cell preparations from different samples. DNA was digested with DpnII and ligated. Then the sample was de-crosslinked, digested with Csp6I and ligated again. Primers with Illumina adaptors were used to amplify the library. Different samples were multiplexed for sequencing.	DCD003245AA	no value	DCD003467TR	DCD003447SQ	Illumina	HiSeq 2000	2018-08-16	single end	unstranded	NA	DCD017821DT	FASTQ	https://danio-code.zfin.org/files/annotated_files/4C-seq/DCD007401BS/4C-seq_Skarmeta_Lab_olig2_0001AS.DCD003447SQ.USERdanio-user.R1.fastq.gz	4C-seq_Skarmeta_Lab_olig2_0001AS.DCD003447SQ.USERdanio-user.R1.fastq.gz	489398	no value	no value	no value	edb3a6faa9178609bce6446e088b18f7696ddc24	FALSE
DCD000490SR	4Cseq experiments revealing the spatial contacts of zebrafish developmental gene promoters.	with processed files	Survey	320 4C-seq samples for over 148 gene targets.	10.1038/ng.3497, 10.1038/s41586-018-0734-6, 10.1073/pnas.1505463112	PRJNA821034	DCD007401BS	Skarmeta Lab	whole organism	AB/TU	no value	1d	Prim-5	Skarmeta Lab	NA	NA	NA	NA	no value	DCD014480BR	4C-seq_Skarmeta_Lab_six1a_0001AS	4C-seq	Skarmeta Lab	six1a	no value	[ACTTCCGTGAGCTCTACAAGATC][chr13:31491302] Chromatin was extracted from single cell preparations from different samples. DNA was digested with DpnII and ligated. Then the sample was de-crosslinked, digested with Csp6I and ligated again. Primers with Illumina adaptors were used to amplify the library. Different samples were multiplexed for sequencing.	DCD003049AA	no value	DCD003703TR	DCD003587SQ	Illumina	HiSeq 2000	2018-08-16	single end	unstranded	NA	DCD017765DT	FASTQ	https://danio-code.zfin.org/files/annotated_files/4C-seq/DCD007401BS/4C-seq_Skarmeta_Lab_six1a_0001AS.DCD003587SQ.USERdanio-user.R1.fastq.gz	4C-seq_Skarmeta_Lab_six1a_0001AS.DCD003587SQ.USERdanio-user.R1.fastq.gz	69764675	no value	no value	no value	e5fa9e602c751734bd5e2272d429e2431f04061d	FALSE
DCD000490SR	4Cseq experiments revealing the spatial contacts of zebrafish developmental gene promoters.	with processed files	Survey	320 4C-seq samples for over 148 gene targets.	10.1038/ng.3497, 10.1038/s41586-018-0734-6, 10.1073/pnas.1505463112	PRJNA821034	DCD007401BS	Skarmeta Lab	whole organism	AB/TU	no value	1d	Prim-5	Skarmeta Lab	NA	NA	NA	NA	no value	DCD014479BR	4C-seq_Skarmeta_Lab_six1a_0001AS	4C-seq	Skarmeta Lab	six1a	no value	[ACTTCCGTGAGCTCTACAAGATC][chr13:31491302] Chromatin was extracted from single cell preparations from different samples. DNA was digested with DpnII and ligated. Then the sample was de-crosslinked, digested with Csp6I and ligated again. Primers with Illumina adaptors were used to amplify the library. Different samples were multiplexed for sequencing.	DCD003050AA	no value	DCD003504TR	DCD003432SQ	Illumina	HiSeq 2000	2018-08-16	single end	unstranded	NA	DCD017764DT	FASTQ	https://danio-code.zfin.org/files/annotated_files/4C-seq/DCD007401BS/4C-seq_Skarmeta_Lab_six1a_0001AS.DCD003432SQ.USERdanio-user.R1.fastq.gz	4C-seq_Skarmeta_Lab_six1a_0001AS.DCD003432SQ.USERdanio-user.R1.fastq.gz	127773744	no value	no value	no value	c5ea93199e11803f9d671b5046f2e79d50cad7ba	FALSE
DCD000490SR	4Cseq experiments revealing the spatial contacts of zebrafish developmental gene promoters.	with processed files	Survey	320 4C-seq samples for over 148 gene targets.	10.1038/ng.3497, 10.1038/s41586-018-0734-6, 10.1073/pnas.1505463112	PRJNA821034	DCD007401BS	Skarmeta Lab	whole organism	AB/TU	no value	1d	Prim-5	Skarmeta Lab	NA	NA	NA	NA	no value	DCD014477BR	4C-seq_Skarmeta_Lab_aktip_0001AS	4C-seq	Skarmeta Lab	aktip	no value	[CACACGTTTTAAAACATTTAGGATC][chr7:36195875] Chromatin was extracted from single cell preparations from different samples. DNA was digested with DpnII and ligated. Then the sample was de-crosslinked, digested with Csp6I and ligated again. Primers with Illumina adaptors were used to amplify the library. Different samples were multiplexed for sequencing.	DCD003251AA	no value	DCD003627TR	DCD003619SQ	Illumina	HiSeq 2500	2018-08-16	single end	unstranded	NA	DCD017908DT	FASTQ	https://danio-code.zfin.org/files/annotated_files/4C-seq/DCD007401BS/4C-seq_Skarmeta_Lab_aktip_0001AS.DCD003619SQ.USERdanio-user.R1.fastq.gz	4C-seq_Skarmeta_Lab_aktip_0001AS.DCD003619SQ.USERdanio-user.R1.fastq.gz	157893237	no value	no value	no value	dd556b97121610c70ab0cb8612f2e6da6b257336	FALSE
[truncated: 1,499 more rows]

## Sheet: Supplementary_table_2
Supplementary Table 2. Total number of transcripts identified using RNA-seq (DANIO-CODE Full set), RNA-seq + CAGE (DANIO-CODE Robust) and Ensembl transcripts. The proportions of transcripts having CAGE support are enclosed in the bracket.
[truncated: 4 more rows]

## Sheet: Supplementary_table_3
Supplementary Table 3. Novel TUCP (transcripts of uncertain coding potential), lncRNA genes
[truncated: 383 more rows]

[truncated: 12 more sheets: Supplementary_table_4, Supplementary_table_5, Supplementary_table_6, Supplementary_table_7, Supplementary_table_8, Supplementary_table_9, Supplementary_table_10, Supplementary_table_11, Supplementary_table_12, Supplementary_table_13, Supplementary_table_14, Supplementary_table_15]
